# Supplementary material for: The Zebrafish Sperm Proteome
Source: Proteomics. 2024 Dec 31;25(4):e202400310. doi: 10.1002/pmic.202400310 (PMC11833215; doi:10.1002/pmic.202400310)
Supplement: Supplementary file 1 — Supporting Information [file PMIC-25-e202400310-s001.xlsx]

## Sheet: Sheet1
Protein FDR Confidence: Combined	Master	Accession	Description	Score CHIMERY: CHIMERYS	Exp. q-value: Combined	Sum PEP Score	Coverage [%]	# Peptides	# PSMs	# Unique Peptides	# AAs	MW [kDa]	calc. pI	Abundance: F1: Sample
High	Master Protein	A0A8M6Z1M4	Histone H3-like OS=Danio rerio OX=7955 GN=LOC570405 PE=3 SV=1	302.3	0	139.265	62	29	874	15	242	27	11.44	7.02515e+10
High	Master Protein	Q6NYV3	H1.0 linker histone OS=Danio rerio OX=7955 GN=h1-0 PE=1 SV=1	57.02	0	61.015	58	21	160	20	199	21.2	10.86	3.1956e+10
High	Master Protein	X1WHF1	Histone H2B OS=Danio rerio OX=7955 GN=si:dkey-261m9.6 PE=3 SV=1	382.15	0	87.105	90	18	1228	2	124	13.6	10.37	26967847217
High	Master Protein	A0A8M6Z7Z5	Histone H1-like OS=Danio rerio OX=7955 GN=LOC569982 PE=3 SV=1	70.09	0	86.563	62	21	226	17	200	20.3	11.02	25513393362
High	Master Protein	A0A8M9Q636	Tubulin alpha chain OS=Danio rerio OX=7955 GN=tuba7l PE=1 SV=1	203.53	0	164.999	59	34	794	12	468	51.8	5.25	2.00562e+10
High	Master Protein	Q568D0	Histone H1-like OS=Danio rerio OX=7955 GN=histh1l1 PE=1 SV=1	63.26	0	80.944	55	22	180	20	201	20.7	11.24	1.99863e+10
High	Master Protein	A0A0R4IKF0	Apolipoprotein A-I precursor OS=Danio rerio OX=7955 GN=apoa1b PE=1 SV=1	162.34	0	131.046	63	23	547	23	257	30.1	6.47	1.98192e+10
High	Master Protein	Q0Z946	Histone H2A OS=Danio rerio OX=7955 GN=h2az2b PE=2 SV=1	69.69	0	30.172	42	7	200	6	128	13.6	10.58	16323744304
High	Master Protein	B3DFP9	Apolipoprotein A-II OS=Danio rerio OX=7955 GN=apoa2 PE=1 SV=1	35.52	0	46.858	44	11	131	11	141	15.5	7.18	1.4486e+10
High	Master Protein	A0A8M6Z2B4	creatine kinase OS=Danio rerio OX=7955 GN=ckba PE=1 SV=1	157.31	0	135.805	64	30	518	21	385	43.5	7.81	1.42137e+10
High	Master Protein	Q7ZUY3	Histone H2AX OS=Danio rerio OX=7955 GN=h2ax PE=2 SV=3	107.23	0	49.767	58	13	291	4	142	15	10.74	11917221624
High	Master Protein	Q90485	Hemoglobin subunit beta-2 OS=Danio rerio OX=7955 GN=ba2l PE=1 SV=3	141.85	0	85.044	86	15	517	4	148	16.4	7.83	11270355106
High	Master Protein	Q7ZVI7	Actin, cytoplasmic 1 OS=Danio rerio OX=7955 GN=actba PE=1 SV=2	164.85	0	185.17	68	33	645	16	375	41.7	5.48	1.12636e+10
High	Master Protein	A0A8M9P8F4	Uncharacterized protein LOC101885829 isoform X1 OS=Danio rerio OX=7955 GN=LOC101885829 PE=4 SV=1	0.57	0	5.772	16	2	2	2	333	36.4	9.55	10092085248
High	Master Protein	A0A8M9QH25	Dysferlin isoform X1 OS=Danio rerio OX=7955 GN=dysf PE=3 SV=1	0.83	0	5.529	1	3	3	2	2118	242.1	5.92	9962611712
High	Master Protein	B0UYS0	Keratin 15 OS=Danio rerio OX=7955 GN=krt15 PE=1 SV=1	63.15	0	176.551	65	39	193	26	460	48.8	5.22	9.8728e+09
High	Master Protein	A0A8M6Z241	Voltage-dependent calcium channel subunit alpha-2/delta-1 OS=Danio rerio OX=7955 GN=cacna2d1 PE=3 SV=1	1.03	0.004	2.763	1	2	4	2	1094	123.6	5.33	8453576208
High	Master Protein	Q7SZP4	Neurofilament light polypeptide OS=Danio rerio OX=7955 GN=neff1 PE=1 SV=1	8.04	0	15.674	4	4	17	2	562	64.7	4.82	8432054640
High	Master Protein	Q6PHE4	Keratin 18b OS=Danio rerio OX=7955 GN=krt18b PE=1 SV=1	21.83	0	58.026	39	20	48	16	405	44.7	4.96	7301868854
High	Master Protein	Q7SXA3	Ubiquitin-ribosomal protein eS31 fusion protein OS=Danio rerio OX=7955 GN=rps27a PE=1 SV=1	70.52	0	57.582	71	13	210	13	156	18	9.64	7.26969e+09
High	Master Protein	A8WGC6	ATP synthase subunit beta OS=Danio rerio OX=7955 GN=atp5f1b PE=1 SV=1	86.43	0	148.736	55	26	351	26	517	55.1	5.27	6868091804
High	Master Protein	Q08BA1	ATP synthase subunit alpha OS=Danio rerio OX=7955 GN=atp5fa1 PE=1 SV=1	80.92	0	174.949	66	39	247	39	551	59.7	9.03	6.33309e+09
High	Master Protein	O57521	Heat shock protein HSP 90-beta OS=Danio rerio OX=7955 GN=hsp90ab1 PE=1 SV=2	130.4	0	260.884	65	57	490	38	725	83.3	5	6.25271e+09
High	Master Protein	A0A8M1PV46	Differentially expressed in FDCP 6 homolog OS=Danio rerio OX=7955 GN=si:ch73-111k22.3 PE=1 SV=1	15.52	0	32.201	53	7	45	7	133	15.2	6.67	6.19042e+09
High	Master Protein	Q4V914	Core histone macro-H2A OS=Danio rerio OX=7955 GN=macroh2a2 PE=1 SV=1	43.02	0	108.584	65	27	158	25	367	39.8	9.83	6113350885
High	Master Protein	Q6PHG2	Hemopexin OS=Danio rerio OX=7955 GN=hpx PE=2 SV=2	52.36	0	106.803	59	28	168	28	447	51	6.64	6.02886e+09
High	Master Protein	F1QV31	Keratin 5 OS=Danio rerio OX=7955 GN=krt5 PE=1 SV=1	171.12	0	269.157	59	54	526	20	566	59.1	5.41	5.83383e+09
High	Master Protein	Q08CJ4	Multiple inositol polyphosphate phosphatase 1 OS=Danio rerio OX=7955 GN=minpp1a PE=2 SV=1	2.08	0	18.655	14	6	8	6	459	52.5	6.79	5.72907e+09
High	Master Protein	Q503M9	Uncharacterized protein LOC553782 OS=Danio rerio OX=7955 GN=zgc:110425 PE=1 SV=1	93.85	0	64.247	56	17	246	11	195	20.1	10.96	5.12752e+09
High	Master Protein	A0A8M9Q225	Histone H4 OS=Danio rerio OX=7955 GN=si:ch73-368j24.1 PE=1 SV=1	24.58	0	26.857	43	7	95	5	94	10.6	11.34	4.78222e+09
High	Master Protein	O42363	Apolipoprotein A-Ia OS=Danio rerio OX=7955 GN=apoa1a PE=1 SV=1	66.15	0	120.227	66	24	195	24	262	30.2	5.11	4741981144
High	Master Protein	Q5MJ86	Glyceraldehyde-3-phosphate dehydrogenase 2 OS=Danio rerio OX=7955 GN=gapdh-2 PE=2 SV=1	36.88	0	109.019	61	23	145	19	335	36.1	7.03	4.72881e+09
High	Master Protein	Q7ZUI4	Thioredoxin OS=Danio rerio OX=7955 GN=TXN PE=1 SV=1	39.86	0	57.735	94	10	157	10	108	12	4.91	4.70041e+09
High	Master Protein	A0PJQ5	RAB36, member RAS oncogene family OS=Danio rerio OX=7955 GN=rab36 PE=1 SV=1	48.5	0	111.97	85	23	157	23	262	29.7	5.25	4.66773e+09
High	Master Protein	Q7ZU99	Transitional endoplasmic reticulum ATPase OS=Danio rerio OX=7955 GN=vcp PE=1 SV=1	127.61	0	291.759	67	60	473	37	806	89.4	5.26	4.24147e+09
High	Master Protein	E9QDI1	Apolipoprotein C-I OS=Danio rerio OX=7955 GN=apoc1 PE=1 SV=1	12.46	0	27.471	52	6	33	6	85	9.9	5.41	4.02957e+09
High	Master Protein	A3KQA5	Ciliary microtubule associated protein 1B OS=Danio rerio OX=7955 GN=cimap1b PE=2 SV=2	40.85	0	93.935	85	22	163	22	257	27.9	9.77	3.66514e+09
High	Master Protein	Q6IQL9	Actin, alpha cardiac muscle 1 OS=Danio rerio OX=7955 GN=actc2 PE=2 SV=1	126.02	0	121.676	49	23	398	6	377	42	5.39	3.64116e+09
High	Master Protein	A0A8M2BGJ7	Adenylate kinase isoenzyme 1 OS=Danio rerio OX=7955 GN=ak1 PE=1 SV=1	41.02	0	88.651	72	20	114	20	209	22.9	8.28	3.63411e+09
High	Master Protein	E7F5A4	Histone H1-like OS=Danio rerio OX=7955 GN=si:dkey-261m9.12 PE=1 SV=1	126.01	0	80.128	62	21	340	6	199	20.6	11.03	3.61658e+09
High	Master Protein	Q1L907	glutathione transferase OS=Danio rerio OX=7955 GN=gstr PE=1 SV=1	26.79	0	65.429	65	15	91	15	226	26.4	7.25	3538864934
High	Master Protein	Q7ZUP6	Isocitrate dehydrogenase [NADP] OS=Danio rerio OX=7955 GN=idh2 PE=1 SV=1	67.44	0	166.314	68	38	222	35	449	50.4	8.12	3.52543e+09
High	Master Protein	F1R9V3	Heat shock cognate 70 kDa protein OS=Danio rerio OX=7955 GN=hspa8b PE=1 SV=1	112.58	0	226.07	70	51	375	20	647	71	5.47	3.47034e+09
High	Master Protein	Q6ZM12	Hemoglobin, beta adult 2 OS=Danio rerio OX=7955 GN=hbba2 PE=1 SV=1	27.83	0	43.078	55	9	90	9	147	16.3	8.59	3422210432
High	Master Protein	Q05AL9	Uncharacterized protein LOC768289 OS=Danio rerio OX=7955 GN=krt94 PE=1 SV=1	59.99	0	122.741	56	29	179	22	431	47.7	6.55	3383133024
High	Master Protein	A0A140LFZ1	Histone H1-like OS=Danio rerio OX=7955 GN=si:ch73-368j24.11 PE=3 SV=1	147.66	0	106.896	68	26	423	4	205	21	11.03	3.36389e+09
High	Master Protein	Q6DGJ6	Peroxiredoxin-2 OS=Danio rerio OX=7955 GN=prdx2 PE=1 SV=1	35.14	0	61.422	67	13	104	10	197	21.8	6.34	3.33196e+09
High	Master Protein	Q7SZD3	78 kDa glucose-regulated protein OS=Danio rerio OX=7955 GN=hspa5 PE=1 SV=1	75	0	215.163	66	48	293	45	650	71.9	5.14	3.23423e+09
High	Master Protein	B0UYN4	Uncharacterized protein LOC569993 OS=Danio rerio OX=7955 GN=zgc:162944 PE=1 SV=1	22.18	0	69.751	66	16	78	15	224	24.1	6.3	3.12678e+09
High	Master Protein	A7MBU0	Dual specificity phosphatase 29 OS=Danio rerio OX=7955 GN=si:ch211-121a2.2 PE=1 SV=1	44.95	0	121.729	55	24	212	24	449	50.3	6.43	3.04139e+09
High	Master Protein	Q6TNV0	Cytochrome c oxidase subunit 4 OS=Danio rerio OX=7955 GN=cox4i1 PE=1 SV=1	24.45	0	55.58	54	13	65	13	169	19.4	9.32	3.03488e+09
High	Master Protein	Q8JHI0	ADP/ATP translocase OS=Danio rerio OX=7955 GN=slc25a5 PE=1 SV=1	36.81	0	93.322	56	24	105	12	298	32.7	9.76	2.75887e+09
High	Master Protein	Q6TNR5	Peptidyl-prolyl cis-trans isomerase OS=Danio rerio OX=7955 GN=ppiaa PE=1 SV=1	19.72	0	47.672	70	12	77	12	164	17.4	8.59	2756315692
High	Master Protein	Q7ZWD8	Cfl1 protein OS=Danio rerio OX=7955 GN=cfl1l PE=1 SV=1	36.93	0	72.454	74	19	99	17	163	18.4	7.8	2753683090
High	Master Protein	Q66IB6	High mobility group box 2b OS=Danio rerio OX=7955 GN=hmgb2b PE=1 SV=1	25.12	0	64.995	64	20	86	20	214	24.2	5.91	2.71377e+09
High	Master Protein	B8JL43	Serotransferrin OS=Danio rerio OX=7955 GN=tfa PE=1 SV=1	107.57	0	286.597	76	61	383	61	673	73.2	6.95	2686637657
High	Master Protein	Q7ZVA4	Protein S100 OS=Danio rerio OX=7955 GN=s100a10b PE=1 SV=1	11.47	0	24.387	46	6	41	6	100	11.2	5.54	2679772144
High	Master Protein	F1QK60	Keratin 4 OS=Danio rerio OX=7955 GN=krt4 PE=1 SV=1	147.16	0	235.711	67	48	451	19	497	54	5.39	2623486352
High	Master Protein	A0A8M2B6H9	Tumor protein D52 isoform X1 OS=Danio rerio OX=7955 GN=tpd52 PE=1 SV=1	21.97	0	65.338	51	14	86	14	246	27.3	5.02	2576499864
High	Master Protein	Q7ZVY5	Citrate synthase, mitochondrial OS=Danio rerio OX=7955 GN=cs PE=2 SV=1	47.34	0	84.161	37	19	149	19	468	51.7	7.85	2574818975
High	Master Protein	Q804W1	Parvalbumin OS=Danio rerio OX=7955 GN=pvalb6 PE=1 SV=1	30.82	0	48.146	82	12	100	11	109	12	5.07	2.55597e+09
High	Master Protein	Q7SZR5	Small ubiquitin-related modifier 1 OS=Danio rerio OX=7955 GN=sumo1 PE=3 SV=1	10.13	0	24.409	60	8	25	8	100	11.4	5.3	2536395156
High	Master Protein	Q6XG62	Protein S100 OS=Danio rerio OX=7955 GN=icn PE=1 SV=1	14.62	0	30.015	56	7	58	3	95	10.4	5.21	2.51717e+09
High	Master Protein	A0A0R4IBX9	Non-histone chromosomal protein HMG-17 OS=Danio rerio OX=7955 GN=hmgn1b PE=3 SV=1	11.22	0	28.957	62	7	35	6	87	9.6	6.86	2.50676e+09
High	Master Protein	Q6PHI8	transketolase OS=Danio rerio OX=7955 GN=tktb PE=1 SV=1	47.17	0	134.796	60	34	177	34	625	67.8	7.23	2.49032e+09
High	Master Protein	A0A0R4II06	Si:dkey-151j17.4 OS=Danio rerio OX=7955 GN=lgals4 PE=1 SV=2	46.17	0	231.432	49	56	220	56	2601	286.2	7.2	2486144964
High	Master Protein	Q45QT2	Thymosin beta OS=Danio rerio OX=7955 GN=tmsb4x PE=1 SV=1	4.14	0	12.133	57	4	14	4	44	5	5.31	2.44647e+09
High	Master Protein	Q6PI52	Calmodulin OS=Danio rerio OX=7955 GN=calm3b PE=2 SV=3	13.95	0	48.7	58	10	64	10	149	16.8	4.22	2.4424e+09
High	Master Protein	Q6ZM13	Hemoglobin, alpha adult 2 OS=Danio rerio OX=7955 GN=hbaa2 PE=1 SV=1	95.05	0	37.554	44	6	187	5	143	15.4	9.17	2.41062e+09
High	Master Protein	X1WFI9	High mobility group box 1b OS=Danio rerio OX=7955 GN=hmgb1b PE=1 SV=1	29.1	0	77.956	60	18	88	13	197	22.9	6.64	2409666696
High	Master Protein	Q6DHU3	Keratin 97 OS=Danio rerio OX=7955 GN=krt97 PE=1 SV=1	52.79	0	137.529	71	36	136	29	438	49.8	5.5	2.40664e+09
High	Master Protein	O73872	Superoxide dismutase [Cu-Zn] OS=Danio rerio OX=7955 GN=sod1 PE=2 SV=1	20.13	0	65.314	82	13	77	13	154	15.9	6.61	2405350509
High	Master Protein	Q90473	Heat shock cognate 71 kDa protein OS=Danio rerio OX=7955 GN=hspa8 PE=2 SV=1	128.13	0	203.234	61	46	433	12	649	70.9	5.31	2.39674e+09
High	Master Protein	Q6PC53	Peptidyl-prolyl cis-trans isomerase OS=Danio rerio OX=7955 GN=ppiab PE=1 SV=1	31.4	0	52.128	63	12	101	10	164	17.5	8.07	2.37147e+09
High	Master Protein	A3FKT8	Protein S100 OS=Danio rerio OX=7955 GN=icn2 PE=1 SV=1	19.44	0	39.866	61	8	65	4	97	10.7	5.21	2322863963
High	Master Protein	B8A516	Tubulin alpha chain OS=Danio rerio OX=7955 GN=tuba1b PE=1 SV=1	177.6	0	163.162	62	33	676	4	449	49.9	5.1	2304809624
High	Master Protein	A3KPI6	Chromosomal protein D1 OS=Danio rerio OX=7955 GN=si:ch211-288g17.3 PE=1 SV=1	46.79	0	80.158	43	23	113	23	378	41.2	10.87	2247376640
High	Master Protein	Q1JPZ2	Aldo-keto reductase family 1 member B1 OS=Danio rerio OX=7955 GN=akr1b1.2 PE=1 SV=2	35.49	0	87.901	57	19	113	17	316	35.4	6.44	2221650488
High	Master Protein	Q6DHB6	Keratin 91 OS=Danio rerio OX=7955 GN=krt91 PE=1 SV=1	98.19	0	209.984	77	46	317	22	466	50	5.43	2124081962
High	Master Protein	Q2YDR1	Stabilizer of axonemal microtubules 2 OS=Danio rerio OX=7955 GN=saxo2 PE=1 SV=1	45.45	0	160.355	79	38	183	38	463	53.8	9.1	2088110214
High	Master Protein	P79735	GTP-binding nuclear protein Ran OS=Danio rerio OX=7955 GN=ran PE=2 SV=1	19.98	0	50.33	47	11	63	11	215	24.4	7.09	2061818754
High	Master Protein	A0A0R4IRF0	Tektin OS=Danio rerio OX=7955 GN=tekt1 PE=1 SV=1	36.13	0	104.338	57	24	115	24	402	47	5.53	2.02458e+09
High	Master Protein	A0A8M6YYG1	IgGFc-binding protein isoform X1 OS=Danio rerio OX=7955 GN=si:dkey-65b12.6 PE=1 SV=1	118.77	0	464.813	53	117	407	116	4571	498.8	5.85	2.0094e+09
High	Master Protein	Q6IQI7	10 kDa heat shock protein, mitochondrial isoform 1 OS=Danio rerio OX=7955 GN=hspe1 PE=1 SV=1	33.93	0	47.265	86	12	76	12	100	11	8.68	1.99128e+09
High	Master Protein	Q6P6Y0	Transaldolase OS=Danio rerio OX=7955 GN=taldo1 PE=1 SV=1	32.89	0	93.193	56	24	103	24	337	37.9	6.21	1.94592e+09
High	Master Protein	Q6DRD1	ATP synthase subunit O, mitochondrial OS=Danio rerio OX=7955 GN=atp5po PE=1 SV=1	30.04	0	67.311	76	15	88	15	209	22.5	9.82	1.94017e+09
High	Master Protein	Q502C8	Peroxiredoxin-5 OS=Danio rerio OX=7955 GN=prdx5 PE=1 SV=1	31.31	0	53.496	92	11	110	11	162	17.1	5.53	1.93816e+09
High	Master Protein	Q6PC77	ATP synthase subunit d, mitochondrial OS=Danio rerio OX=7955 GN=atp5pd PE=1 SV=1	24.39	0	69.011	86	16	84	16	161	18.2	8.25	1.90908e+09
High	Master Protein	Q803B0	60 kDa heat shock protein, mitochondrial OS=Danio rerio OX=7955 GN=hspd1 PE=1 SV=1	64.8	0	189.149	74	49	227	49	575	61.2	5.72	1.89913e+09
High	Master Protein	Q7ZV45	Solute carrier family 25 member 3 OS=Danio rerio OX=7955 GN=slc25a3b PE=1 SV=1	30.91	0	74.933	43	19	79	19	356	39.3	8.97	1.89315e+09
High	Master Protein	Q90487	Hemoglobin subunit alpha OS=Danio rerio OX=7955 GN=hbaa1 PE=2 SV=3	113.32	0	53.355	65	10	250	2	143	15.5	8.37	1.88324e+09
High	Master Protein	Q5PRD0	14-3-3 protein beta/alpha-A OS=Danio rerio OX=7955 GN=ywhaba PE=2 SV=2	53.07	0	107.679	77	24	170	11	244	27.6	4.78	1.87157e+09
High	Master Protein	A0A140LH11	Histone H1-like OS=Danio rerio OX=7955 GN=si:dkey-23a13.9 PE=3 SV=1	134.34	0	103.375	67	25	409	2	201	20.6	11.03	1850795200
High	Master Protein	Q804H2	Annexin OS=Danio rerio OX=7955 GN=anxa1a PE=1 SV=1	30.7	0	95.775	58	26	96	26	340	37.7	6.64	1.81075e+09
High	Master Protein	Q8AWD0	Voltage-dependent anion-selective channel protein 2 OS=Danio rerio OX=7955 GN=vdac2 PE=1 SV=1	36.71	0	90.942	76	23	138	20	283	30.3	8.82	1.78298e+09
High	Master Protein	Q804G9	Annexin OS=Danio rerio OX=7955 GN=anxa2a PE=1 SV=1	29.8	0	100.344	61	27	87	27	337	38.1	7.71	1.7779e+09
High	Master Protein	Q6DHT7	Coiled-coil domain-containing protein 62 OS=Danio rerio OX=7955 GN=ccdc62 PE=1 SV=1	32.41	0	136.865	63	32	102	32	434	50.5	6.38	1.76962e+09
High	Master Protein	A0A8M2BEA2	Voltage-dependent anion-selective channel protein 3 OS=Danio rerio OX=7955 GN=vdac3 PE=1 SV=1	25.44	0	65.721	52	14	87	14	319	34.1	9.33	1.75622e+09
High	Master Protein	E7F184	SUN domain-containing protein 2-like OS=Danio rerio OX=7955 GN=sun2 PE=1 SV=1	28.58	0	89.78	43	24	89	24	577	64.6	7.02	1.74038e+09
High	Master Protein	A0A8M1P861	Malate dehydrogenase OS=Danio rerio OX=7955 GN=mdh1aa PE=1 SV=1	34.64	0	91.886	49	20	102	11	354	38.7	7.81	1713615668
High	Master Protein	Q3B7G2	Uncharacterized protein LOC641325 precursor OS=Danio rerio OX=7955 GN=zgc:123103 PE=1 SV=1	24.41	0	78.657	56	18	83	10	313	36	5.88	1694835748
High	Master Protein	A0A8M1N7Z8	Tubulin beta chain OS=Danio rerio OX=7955 GN=tubb2b PE=1 SV=1	411.99	0	187.542	53	27	1146	3	472	52.6	5.06	1.69222e+09
High	Master Protein	F1Q6H8	Axonemal dynein light intermediate polypeptide 1 OS=Danio rerio OX=7955 GN=dnali1 PE=1 SV=1	24.43	0	88.138	72	23	74	23	257	29.7	7.69	1.69185e+09
High	Master Protein	Q6NXB9	Protein disulfide-isomerase OS=Danio rerio OX=7955 GN=pdia7 PE=1 SV=1	45.6	0	122.754	49	29	128	28	488	54.6	5.05	1.66952e+09
High	Master Protein	A0A8M2B704	Testis-specific gene 10 protein isoform X1 OS=Danio rerio OX=7955 GN=tsga10 PE=1 SV=1	63	0	297.813	67	65	234	65	717	83.1	6.46	1661831934
High	Master Protein	Q4L216	Antifreeze protein type IV OS=Danio rerio OX=7955 GN=afp4 PE=1 SV=1	18	0	30.986	43	7	38	7	130	14.2	5.24	1.65057e+09
High	Master Protein	Q7ZV29	Phosphoglycerate kinase OS=Danio rerio OX=7955 GN=pgk1 PE=1 SV=1	26.8	0	103.771	67	26	102	26	417	44.7	6.93	1.64423e+09
High	Master Protein	Q504C0	Ubiquitin carboxyl-terminal hydrolase OS=Danio rerio OX=7955 GN=uchl3 PE=1 SV=1	22.81	0	61.074	55	13	93	13	230	25.9	4.93	1.6364e+09
High	Master Protein	A5PMZ3	Scinderin-like b OS=Danio rerio OX=7955 GN=scinlb PE=1 SV=1	45.37	0	174.319	55	38	168	37	720	79.4	6.46	1.62967e+09
High	Master Protein	Q08BY9	Calmegin OS=Danio rerio OX=7955 GN=clgn PE=1 SV=1	43.92	0	108.663	40	29	145	28	630	71.5	4.4	1.624e+09
High	Master Protein	Q1L8L9	Adenylate kinase 2, mitochondrial OS=Danio rerio OX=7955 GN=ak2 PE=2 SV=1	30.1	0	93.711	77	20	112	20	241	26.6	5.83	1.59868e+09
High	Master Protein	A2AWE1	thioredoxin-dependent peroxiredoxin OS=Danio rerio OX=7955 GN=prdx1 PE=1 SV=2	22.14	0	53.196	65	12	78	10	199	22	6.55	1.59467e+09
High	Master Protein	Q7T356	14-3-3 protein beta/alpha-B OS=Danio rerio OX=7955 GN=ywhabb PE=2 SV=1	57.18	0	110.48	78	23	179	7	242	27.4	4.77	1.59391e+09
High	Master Protein	Q6DGV5	Ras-related protein Rab-10 OS=Danio rerio OX=7955 GN=rab10 PE=1 SV=1	27.34	0	68.741	75	19	71	15	201	22.6	8.37	1.5857e+09
High	Master Protein	Q66HW2	EH domain-containing protein 1 OS=Danio rerio OX=7955 GN=ehd1b PE=1 SV=1	45.61	0	168.391	60	39	170	27	532	60	6.38	1582210459
High	Master Protein	Q6P3L9	glutamate dehydrogenase [NAD(P)(+)] OS=Danio rerio OX=7955 GN=glud1b PE=1 SV=1	62.17	0	167.03	60	37	221	20	542	59.9	8.27	1.57905e+09
High	Master Protein	Q90XG0	Triosephosphate isomerase B OS=Danio rerio OX=7955 GN=tpi1b PE=2 SV=1	25.11	0	89	82	22	99	16	248	26.8	6.9	1563621329
High	Master Protein	Q504B1	Activated RNA polymerase II transcriptional coactivator p15 OS=Danio rerio OX=7955 GN=sub1a PE=1 SV=1	13.43	0	58.475	61	13	51	13	123	13.9	9.5	1.55157e+09
High	Master Protein	Q92005	Elongation factor 1-alpha OS=Danio rerio OX=7955 GN=eef1a PE=2 SV=1	34.86	0	72.414	41	21	105	10	462	50	9.09	1.50664e+09
High	Master Protein	Q7SX99	Fumarate hydratase, mitochondrial OS=Danio rerio OX=7955 GN=fh PE=2 SV=1	36.14	0	122.025	65	31	130	31	509	54.8	8.9	1494422876
High	Master Protein	Q561T4	Aminopeptidase-like 1 OS=Danio rerio OX=7955 GN=npepl1 PE=1 SV=1	18.25	0	69.322	34	18	51	18	525	55.7	7.14	1.49187e+09
High	Master Protein	A0A8M6YYS5	Potassium/sodium hyperpolarization-activated cyclic nucleotide-gated channel 2-like OS=Danio rerio OX=7955 GN=LOC100329795 PE=1 SV=1	11.89	0	48.192	31	11	52	11	458	52.7	5.24	1.48754e+09
High	Master Protein	Q6PBJ2	Cilia- and flagella-associated protein 20 OS=Danio rerio OX=7955 GN=cfap20 PE=2 SV=1	16.44	0	38.118	40	8	49	8	192	22.6	9.76	1486144390
High	Master Protein	A2RRW4	Ciliary microtubule inner protein 2B OS=Danio rerio OX=7955 GN=cimip2b PE=2 SV=1	34.73	0	96.967	82	22	135	22	299	33.3	9.52	1.48388e+09
High	Master Protein	A0A0R4IGP6	Pyruvate kinase OS=Danio rerio OX=7955 GN=pkma PE=1 SV=1	26.67	0	112.723	52	29	89	24	532	58.1	6.48	1.46671e+09
High	Master Protein	Q5XJ10	Glyceraldehyde-3-phosphate dehydrogenase OS=Danio rerio OX=7955 GN=gapdh PE=2 SV=2	20.75	0	75.649	69	21	78	17	333	35.8	8.12	1.46141e+09
High	Master Protein	Q6ZM17	Alpha globin-like OS=Danio rerio OX=7955 GN=si:ch211-5k11.8 PE=1 SV=1	113.3	0	53.83	65	10	260	2	143	15.6	8.85	1440810421
High	Master Protein	Q4VBU7	Cytochrome c oxidase subunit 5A, mitochondrial OS=Danio rerio OX=7955 GN=cox5aa PE=1 SV=1	12.99	0	27.414	43	7	31	4	141	15.9	6.58	1.42887e+09
High	Master Protein	Q6NWC1	Voltage-dependent anion-selective channel protein 1 OS=Danio rerio OX=7955 GN=vdac1 PE=1 SV=1	48.44	0	86.129	71	20	175	20	283	30.6	6.7	1.42647e+09
High	Master Protein	Q6P5J0	Alpha-amylase OS=Danio rerio OX=7955 GN=amy2a PE=1 SV=1	24.24	0	83.732	43	18	80	16	512	56.9	6.89	1404525797
High	Master Protein	F1QCN0	Glutamine amidotransferase-like class 1 domain-containing protein 3, mitochondrial OS=Danio rerio OX=7955 GN=gatd3 PE=3 SV=1	14.47	0	70.069	67	15	64	15	262	27.8	7.59	1.39571e+09
High	Master Protein	Q6DHL6	40S ribosomal protein S6 OS=Danio rerio OX=7955 GN=rps6 PE=1 SV=1	18.97	0	75.184	55	19	68	19	249	28.7	11.09	1.39248e+09
High	Master Protein	A0A8N7V0N1	Serine (Or cysteine) proteinase inhibitor, clade A (Alpha-1 antiproteinase, antitrypsin), member 1, like precursor OS=Danio rerio OX=7955 GN=serpina1l PE=1 SV=1	24.67	0	80.124	36	16	94	4	433	48.3	6.71	1364750260
High	Master Protein	Q6DGP6	Activated RNA polymerase II transcriptional coactivator p15 OS=Danio rerio OX=7955 GN=sub1b PE=1 SV=1	13.48	0	62.705	63	12	49	12	124	13.9	9.52	1.36208e+09
High	Master Protein	E7F8J2	Histone H1-like OS=Danio rerio OX=7955 GN=si:dkey-108k21.10 PE=3 SV=1	148.1	0	90.66	64	22	429	2	206	21.3	11.12	1355302096
High	Master Protein	A0A8M1NXE0	Apolipoprotein M precursor OS=Danio rerio OX=7955 GN=apom PE=1 SV=1	9.45	0	32.651	42	8	31	8	191	21.5	4.41	1.33724e+09
High	Master Protein	Q6P5M9	Tubulin beta chain OS=Danio rerio OX=7955 GN=tubb4b PE=1 SV=1	442.89	0	208.316	57	30	1274	2	445	49.8	4.89	1.32944e+09
High	Master Protein	Q6GMH8	Spag6 protein OS=Danio rerio OX=7955 GN=spag6 PE=1 SV=1	41.96	0	104.389	46	25	123	25	507	55.2	6.42	1.3266e+09
High	Master Protein	Q800S8	Alpha-2-HS-glycoprotein precursor OS=Danio rerio OX=7955 GN=ahsg1 PE=1 SV=1	21.09	0	44.222	27	13	83	13	455	50.6	7.34	1.31736e+09
High	Master Protein	Q7ZVB0	Poly [ADP-ribose] polymerase OS=Danio rerio OX=7955 GN=parp3 PE=1 SV=2	38.92	0	151.38	58	37	137	37	531	59.8	8.6	1.30767e+09
High	Master Protein	A0A8M6Z292	Nucleoside diphosphate kinase OS=Danio rerio OX=7955 GN=nme2b.1 PE=1 SV=1	25.28	0	34.35	45	8	65	3	164	18.4	6.57	1305052212
High	Master Protein	Q503Q1	Mitochondria-eating protein OS=Danio rerio OX=7955 GN=spata18 PE=2 SV=2	8.88	0	50.825	29	15	32	15	490	55.4	7.77	1304648054
High	Master Protein	X1WBL9	Mucin 5.1, oligomeric mucus/gel-forming OS=Danio rerio OX=7955 GN=muc5.1 PE=1 SV=1	39.53	0	194.57	15	51	128	26	5282	564.3	4.4	1.30298e+09
High	Master Protein	A0A8M1QHY3	Radial spoke head component 4A OS=Danio rerio OX=7955 GN=rsph4a PE=1 SV=1	26.09	0	77.694	37	16	97	16	524	58.5	4.36	1.29961e+09
High	Master Protein	A3KNM3	Uncharacterized protein LOC558037 OS=Danio rerio OX=7955 GN=zgc:162239 PE=1 SV=1	41.62	0	121.056	68	27	149	25	379	43.2	6.96	1.29904e+09
High	Master Protein	Q9PVK4	L-lactate dehydrogenase B-A chain OS=Danio rerio OX=7955 GN=ldhba PE=2 SV=4	28.92	0	73.203	54	17	99	10	334	36.2	6.89	1.29243e+09
High	Master Protein	Q5RHR0	Poly [ADP-ribose] polymerase 1 OS=Danio rerio OX=7955 GN=parp1 PE=2 SV=1	75.28	0	274.307	58	68	266	68	1013	112.7	8.7	1278616840
High	Master Protein	Q6NYQ7	proton-translocating NAD(P)(+) transhydrogenase OS=Danio rerio OX=7955 GN=nnt PE=1 SV=1	67.33	0	182.418	35	42	183	42	1079	112.7	6.84	1.27717e+09
High	Master Protein	Q9DDU5	Glutathione S-transferase OS=Danio rerio OX=7955 GN=gstp1.2 PE=1 SV=1	40.03	0	96.09	78	20	135	11	208	23.5	8.03	1.27588e+09
High	Master Protein	Q5BJB9	Thioredoxin-dependent peroxide reductase, mitochondrial OS=Danio rerio OX=7955 GN=prdx3 PE=1 SV=1	19.94	0	41.886	44	11	63	11	250	26.8	8.63	1273828484
High	Master Protein	Q6DI20	Dipeptidyl peptidase 3 OS=Danio rerio OX=7955 GN=dpp3 PE=1 SV=1	47.72	0	171.751	60	47	147	47	727	81.8	5.16	1.26809e+09
High	Master Protein	Q7ZUS9	Electron transfer flavoprotein subunit alpha OS=Danio rerio OX=7955 GN=etfa PE=1 SV=1	16.83	0	68.932	52	18	62	18	333	35.1	7.36	1.25427e+09
High	Master Protein	E7F0A1	Profilin OS=Danio rerio OX=7955 GN=pfn1 PE=1 SV=1	22.82	0	47.801	55	10	81	10	141	15.2	7.12	1.25377e+09
High	Master Protein	Q6DGX8	Proteasome subunit alpha type OS=Danio rerio OX=7955 GN=psma1 PE=1 SV=1	29.25	0	88.591	81	20	95	20	262	29.2	6.68	1.25176e+09
High	Master Protein	Q6P0I2	Proteasome subunit alpha type OS=Danio rerio OX=7955 GN=psma8 PE=1 SV=1	16.13	0	68.509	73	19	51	19	251	28.1	8.84	1.25017e+09
High	Master Protein	Q6NV11	High mobility group protein HMG-I/HMG-Y OS=Danio rerio OX=7955 GN=hmga1a PE=1 SV=1	5.6	0	26.114	43	7	24	7	101	11	9.99	1228268948
High	Master Protein	Q5XJS8	3-hydroxyacyl-CoA dehydrogenase type-2 OS=Danio rerio OX=7955 GN=hsd17b10 PE=1 SV=1	17.85	0	63.229	72	17	67	17	260	27	7.91	1.22343e+09
High	Master Protein	Q6AZA0	Acetyl-CoA acetyltransferase, mitochondrial OS=Danio rerio OX=7955 GN=acat1 PE=2 SV=1	31.72	0	93.487	55	26	86	26	420	44.3	8.85	1223188928
High	Master Protein	Q6NZ29	Glutamate dehydrogenase 1, mitochondrial OS=Danio rerio OX=7955 GN=glud1a PE=1 SV=1	45.2	0	135.608	52	33	152	16	544	60.1	7.96	1.22083e+09
High	Master Protein	A0A8M1NXI0	Protein disulfide-isomerase OS=Danio rerio OX=7955 GN=pdia3 PE=1 SV=1	37.95	0	141.791	60	36	112	35	494	54.9	6.27	1.21781e+09
High	Master Protein	B8JLJ3	Tyrosine 3-monooxygenase/tryptophan 5-monooxygenase activation protein, zeta polypeptide OS=Danio rerio OX=7955 GN=ywhaz PE=1 SV=1	44.96	0	114.965	76	23	127	16	244	27.9	4.86	1.21632e+09
High	Master Protein	A0A8M1RI45	Dynein heavy chain 5, axonemal OS=Danio rerio OX=7955 GN=dnah5l PE=1 SV=1	203.73	0	882.409	47	224	702	206	4667	531.5	5.96	1.21256e+09
High	Master Protein	A0A8M9PYU0	Mucin-2-like OS=Danio rerio OX=7955 GN=LOC110438378 PE=4 SV=1	23.12	0	110.171	23	26	99	26	1322	139.8	4.84	1.20971e+09
High	Master Protein	Q6PFJ6	glutathione transferase OS=Danio rerio OX=7955 GN=gstm.1 PE=1 SV=1	37.03	0	115.313	65	22	122	11	219	26	5.77	1.20824e+09
High	Master Protein	E7FE90	Fetuin B OS=Danio rerio OX=7955 GN=fetub PE=1 SV=1	23.84	0	77.575	37	19	87	19	499	56.7	6.79	1208189195
High	Master Protein	Q6P026	Barrier-to-autointegration factor OS=Danio rerio OX=7955 GN=banf1 PE=1 SV=1	28.93	0	40.064	66	8	76	8	90	10.2	5.5	1.19369e+09
High	Master Protein	Q6PBH6	Cytochrome b-c1 complex subunit 1, mitochondrial OS=Danio rerio OX=7955 GN=uqcrc1 PE=1 SV=1	20.42	0	83.298	53	21	86	20	474	52.1	6.64	1184190437
High	Master Protein	Q6PGX4	Heat shock cognate 70 OS=Danio rerio OX=7955 GN=hsc70 PE=1 SV=1	73.75	0	141.609	42	33	270	6	647	70.9	5.36	1.17944e+09
High	Master Protein	Q6TGV6	Proteasome subunit alpha type OS=Danio rerio OX=7955 GN=psma5 PE=1 SV=1	14.58	0	58.611	57	13	52	13	241	26.4	4.82	1.17365e+09
High	Master Protein	Q7ZVL3	Dihydrolipoyllysine-residue succinyltransferase component of 2-oxoglutarate dehydrogenase complex, mitochondrial OS=Danio rerio OX=7955 GN=dlst PE=1 SV=1	19.32	0	57.114	37	15	53	15	458	48.7	8.81	1.16654e+09
High	Master Protein	F6P873	ATP synthase subunit f, mitochondrial OS=Danio rerio OX=7955 GN=atp5mf PE=1 SV=1	5.79	0	15.036	31	4	15	4	89	10.3	9.73	1160915918
High	Master Protein	Q1LV50	Centromere protein P OS=Danio rerio OX=7955 GN=cenpp PE=2 SV=1	2.48	0	12.269	18	5	7	5	282	32.5	5.48	1.15651e+09
High	Master Protein	Q6TH07	Flotillin OS=Danio rerio OX=7955 GN=flot1b PE=1 SV=1	48.92	0	195.204	85	40	166	28	425	47.2	6.73	1.15353e+09
High	Master Protein	A0A0G2L0J2	5-formyltetrahydrofolate cyclo-ligase OS=Danio rerio OX=7955 GN=mthfs PE=1 SV=1	14.54	0	48.688	60	11	53	11	199	22.9	7.53	1.14986e+09
High	Master Protein	Q6NWF6	Keratin, type II cytoskeletal 8 OS=Danio rerio OX=7955 GN=krt8 PE=1 SV=1	90.75	0	174.22	64	43	272	22	520	57.7	5.22	1.14834e+09
High	Master Protein	Q7T334	Malate dehydrogenase OS=Danio rerio OX=7955 GN=mdh2 PE=1 SV=1	31.34	0	96.572	66	20	94	20	337	35.4	8.15	1139714064
High	Master Protein	Q803T5	Adenosylhomocysteinase OS=Danio rerio OX=7955 GN=ahcy PE=1 SV=1	31.54	0	114.322	56	28	108	26	433	47.9	6.79	1.13033e+09
High	Master Protein	Q1MTI4	Triosephosphate isomerase A OS=Danio rerio OX=7955 GN=tpi1a PE=2 SV=1	25.18	0	77.817	66	17	93	11	248	26.8	5.02	1.12126e+09
High	Master Protein	Q7ZVF8	NADH-cytochrome b5 reductase OS=Danio rerio OX=7955 GN=cyb5r1 PE=1 SV=1	27.9	0	70.733	50	18	84	15	304	34.1	7.87	1.08804e+09
High	Master Protein	Q6IQ59	Cytochrome b-c1 complex subunit 2, mitochondrial OS=Danio rerio OX=7955 GN=uqcrc2b PE=1 SV=1	21.31	0	117.735	55	22	89	22	454	48.1	8.37	1.08509e+09
High	Master Protein	Q6PFT7	Coactosin-like 1 OS=Danio rerio OX=7955 GN=cotl1 PE=1 SV=1	17.96	0	34.79	59	10	32	10	142	15.9	5.4	1.0757e+09
High	Master Protein	Q6PFT0	Flotillin OS=Danio rerio OX=7955 GN=flot2b PE=1 SV=1	32.15	0	140.674	74	37	110	22	428	46.9	5.16	1.07078e+09
High	Master Protein	Q6P102	Tyrosine 3-monooxygenase/tryptophan 5-monooxygenase activation protein, beta polypeptide like isoform X1 OS=Danio rerio OX=7955 GN=ywhabl PE=1 SV=1	49.68	0	98.194	70	19	128	11	245	27.9	4.78	1070538838
High	Master Protein	Q7ZVQ3	WD repeat domain 1 OS=Danio rerio OX=7955 GN=wdr1 PE=1 SV=1	20.77	0	109.733	46	27	67	27	606	66.5	7.09	1065151328
High	Master Protein	Q6NYF7	ATP synthase-coupling factor 6, mitochondrial OS=Danio rerio OX=7955 GN=atp5pf PE=1 SV=1	11.2	0	21.043	46	7	24	7	112	12.2	9.7	1060595806
High	Master Protein	A0A097	Thymosin beta OS=Danio rerio OX=7955 GN=tmsb1 PE=1 SV=1	5.29	0	19	78	6	16	6	46	5.2	6.64	1.054e+09
High	Master Protein	Q6PBY8	S-phase kinase-associated protein 1 OS=Danio rerio OX=7955 GN=skp1 PE=1 SV=1	9.92	0	34.554	39	10	31	10	163	18.7	4.54	1.04975e+09
High	Master Protein	Q6P3J5	Elongation factor 2b OS=Danio rerio OX=7955 GN=eef2b PE=1 SV=1	71.91	0	247.445	64	61	253	28	858	95.4	6.7	1.04648e+09
High	Master Protein	Q05AK9	Translation machinery-associated protein 7 OS=Danio rerio OX=7955 GN=tma7 PE=3 SV=1	5.11	0	20.26	41	5	20	5	64	7	9.99	1.0434e+09
High	Master Protein	A4FUP0	Sulfotransferase OS=Danio rerio OX=7955 GN=sult2st3 PE=1 SV=1	23.88	0	87.705	68	20	72	20	288	33.4	7.05	1037457594
High	Master Protein	F1QZ50	AHNAK nucleoprotein OS=Danio rerio OX=7955 GN=ahnak PE=1 SV=2	119.96	0	623.02	56	193	394	192	6417	684.7	6.16	1.02315e+09
High	Master Protein	Q5U3U1	NSFL1 cofactor p47 OS=Danio rerio OX=7955 GN=nsfl1c PE=1 SV=1	34.5	0	82.365	51	21	92	21	372	40.7	5.06	1.01964e+09
High	Master Protein	A0A8M9PT53	Filamin-A isoform X1 OS=Danio rerio OX=7955 GN=flna PE=1 SV=1	149.23	0	544.626	57	139	507	121	2552	272.3	5.76	1.0175e+09
High	Master Protein	Q7ZTT8	NADH dehydrogenase (Ubiquinone) 1 alpha subcomplex 4, like OS=Danio rerio OX=7955 GN=ndufa4a PE=1 SV=1	13.99	0	29.456	56	8	39	6	82	9.4	9.41	1.01722e+09
High	Master Protein	A0A8M9Q4G2	Thioredoxin domain-containing protein 6 isoform X1 OS=Danio rerio OX=7955 GN=nme9 PE=1 SV=1	28.73	0	127.632	48	32	100	32	665	74.7	4.68	1008291544
High	Master Protein	Q7ZVB4	Epoxide hydrolase OS=Danio rerio OX=7955 GN=ephx1 PE=1 SV=1	21.64	0	87.756	57	27	66	27	456	51.9	8.53	9.93253e+08
High	Master Protein	Q6PHK7	26S proteasome non-ATPase regulatory subunit 2 OS=Danio rerio OX=7955 GN=psmd2 PE=1 SV=1	37.78	0	189.966	58	47	120	47	897	99.4	5.4	9.93175e+08
High	Master Protein	Q6PE25	Elongation factor 1-gamma OS=Danio rerio OX=7955 GN=eef1g PE=2 SV=1	40.32	0	106.031	44	28	107	28	442	50.4	7.3	9.92659e+08
High	Master Protein	A0A8M2BB12	Prohibitin OS=Danio rerio OX=7955 GN=phb PE=1 SV=1	23.09	0	69.57	54	18	70	18	309	33.5	5.69	987061076
High	Master Protein	Q6PBI0	Succinate--CoA ligase [ADP-forming] subunit beta, mitochondrial OS=Danio rerio OX=7955 GN=sucla2 PE=1 SV=1	26.54	0	82.981	46	21	88	21	466	50	6.92	983542808
High	Master Protein	Q802W6	Rho GDP-dissociation inhibitor 1 OS=Danio rerio OX=7955 GN=arhgdia PE=1 SV=1	8.53	0	30.827	33	9	30	9	203	23.1	5.08	9.59765e+08
High	Master Protein	Q5RZ65	Anterior gradient protein 2 homolog OS=Danio rerio OX=7955 GN=agr2 PE=2 SV=1	29.96	0	40.103	38	8	62	8	171	19.7	8.84	9.56598e+08
High	Master Protein	A0A8M2B975	Ubiquitin-like modifier-activating enzyme 1 OS=Danio rerio OX=7955 GN=uba1 PE=1 SV=1	62.37	0	220.832	57	55	211	52	1058	118.2	5.55	9.52328e+08
High	Master Protein	Q7ZV76	Electron transfer flavoprotein subunit beta OS=Danio rerio OX=7955 GN=etfb PE=1 SV=1	29.97	0	79.596	74	23	84	23	254	27.5	8.68	9.48022e+08
High	Master Protein	Q5XJ12	Stress-70 protein, mitochondrial OS=Danio rerio OX=7955 GN=hspa9 PE=1 SV=1	53.7	0	204.085	62	49	182	48	682	73.9	7.14	9.43304e+08
High	Master Protein	Q4V918	Proteasome subunit alpha type OS=Danio rerio OX=7955 GN=psma3 PE=1 SV=1	15.49	0	68.81	51	17	53	17	255	28.4	5.06	9.40431e+08
High	Master Protein	Q802U8	H1 histone family, member X OS=Danio rerio OX=7955 GN=h1-10 PE=1 SV=1	17.16	0	48.472	46	13	57	13	192	20.7	10.68	938575808
High	Master Protein	Q6P980	Superoxide dismutase OS=Danio rerio OX=7955 GN=sod2 PE=1 SV=1	4.96	0	20.894	26	5	22	5	224	25	8.16	9.33047e+08
High	Master Protein	Q5RKM3	Stress-induced-phosphoprotein 1 OS=Danio rerio OX=7955 GN=stip1 PE=1 SV=1	65.2	0	177.915	74	52	172	52	542	61.6	6.81	9.2812e+08
High	Master Protein	Q803L1	Dihydrolipoyl dehydrogenase OS=Danio rerio OX=7955 GN=dldh PE=1 SV=1	17.8	0	86.626	49	21	69	21	507	53.5	7.69	9.26928e+08
High	Master Protein	Q6Q420	Small ribosomal subunit protein uS8 OS=Danio rerio OX=7955 GN=rps15a PE=1 SV=1	9.2	0	38.029	66	9	26	9	130	14.8	10.13	9.21944e+08
High	Master Protein	A0A0R4IPV5	Protein disulfide-isomerase OS=Danio rerio OX=7955 GN=p4hb PE=1 SV=2	36	0	106.07	49	29	109	29	509	56.6	4.65	918707006
High	Master Protein	Q7SY50	Stomatin-like protein 2, mitochondrial OS=Danio rerio OX=7955 GN=stoml2 PE=1 SV=1	10.17	0	53.221	35	13	34	13	355	39.2	7.53	914116090
High	Master Protein	Q8JH71	Fructose-bisphosphate aldolase B OS=Danio rerio OX=7955 GN=aldob PE=2 SV=1	19.47	0	82.209	46	21	70	19	364	39.3	8.24	899944000
High	Master Protein	Q7T3B1	26S proteasome regulatory subunit 7 OS=Danio rerio OX=7955 GN=psmc2 PE=1 SV=1	51.17	0	147.727	76	35	154	35	433	48.7	5.95	8.92585e+08
High	Master Protein	Q6P6E0	ATP synthase subunit OS=Danio rerio OX=7955 GN=atp5l PE=1 SV=1	9.22	0	24.59	52	5	26	5	103	11.3	9.76	8.91584e+08
High	Master Protein	Q642H3	Septin-8-A OS=Danio rerio OX=7955 GN=sept8a PE=2 SV=2	33.82	0	107.827	51	28	99	18	420	49	6.28	8.90747e+08
High	Master Protein	Q6PI20	Histone H3.3 OS=Danio rerio OX=7955 GN=h3f3d PE=2 SV=3	121.82	0	53.623	56	14	275	2	136	15.3	11.27	885912968
High	Master Protein	F1QK93	26S proteasome non-ATPase regulatory subunit 1 OS=Danio rerio OX=7955 GN=psmd1 PE=1 SV=2	40.43	0	194.109	55	46	159	46	964	107	5.29	8.84948e+08
High	Master Protein	Q6DC81	Nuclear transport factor 2 OS=Danio rerio OX=7955 GN=nutf2l PE=1 SV=1	10.11	0	23.572	46	5	31	5	128	14.7	5.96	8.69516e+08
High	Master Protein	Q5U3Q1	Parkin coregulated gene protein OS=Danio rerio OX=7955 GN=pacrg PE=1 SV=1	13	0	52.484	50	12	43	12	232	26.5	7.53	8.68201e+08
High	Master Protein	Q7ZVL9	Rab GDP dissociation inhibitor OS=Danio rerio OX=7955 GN=gdi2 PE=1 SV=1	29.45	0	126.735	71	27	118	20	448	50.5	5.85	863362600
High	Master Protein	Q6IQL7	peptidylprolyl isomerase OS=Danio rerio OX=7955 GN=ppid PE=1 SV=1	27.65	0	106.885	54	25	81	24	371	41.3	6.06	8.56588e+08
High	Master Protein	A0A2R8QDV2	Cystatin 14b, tandem duplicate 1 OS=Danio rerio OX=7955 GN=cst14b.1 PE=1 SV=1	7.87	0	24.861	58	7	22	7	101	11.2	8.79	8.44672e+08
High	Master Protein	Q5PRB9	Prostaglandin reductase 1 OS=Danio rerio OX=7955 GN=ptgr1.1 PE=1 SV=1	20.87	0	56.263	39	14	60	14	329	35.8	6.64	8.44109e+08
High	Master Protein	Q6Q416	Large ribosomal subunit protein uL23 OS=Danio rerio OX=7955 GN=rpl23a PE=1 SV=1	12.2	0	33.526	59	11	48	11	155	17.6	10.39	8.42163e+08
High	Master Protein	A3KNM5	Small integral membrane protein 15 OS=Danio rerio OX=7955 GN=smim15 PE=3 SV=1	1.41	0	4.85	26	2	5	2	74	8.5	9.82	841334790
High	Master Protein	Q05AP2	ATPase plasma membrane Ca2+ transporting 4 OS=Danio rerio OX=7955 GN=atp2b4 PE=1 SV=1	9.3	0	43.33	29	10	44	9	316	34.4	5.01	8.39414e+08
High	Master Protein	Q6P969	Elongation factor 1-alpha OS=Danio rerio OX=7955 GN=eef1a1a PE=1 SV=1	28.24	0	53.874	31	18	70	7	462	50.3	9.07	8.38936e+08
High	Master Protein	Q4VBV1	Cytochrome b-c1 complex subunit 7 OS=Danio rerio OX=7955 GN=uqcrb PE=1 SV=1	14.56	0	36.361	69	10	34	10	111	13.3	8.94	8.37615e+08
High	Master Protein	A0A2R8Q650	Tropomyosin 3 OS=Danio rerio OX=7955 GN=tpm3 PE=1 SV=1	23.97	0	103.937	72	30	69	7	284	33	4.79	834919928
High	Master Protein	Q92051	Carbonic anhydrase OS=Danio rerio OX=7955 GN=cahz PE=1 SV=2	12.06	0	40.484	39	10	32	10	260	28.7	7.59	8.32339e+08
High	Master Protein	F1Q677	Enkurin OS=Danio rerio OX=7955 GN=enkur PE=1 SV=2	17.35	0	59.356	53	17	51	17	259	30.6	9.45	8.28988e+08
High	Master Protein	F8W3H2	ATP synthase F1 subunit epsilon OS=Danio rerio OX=7955 GN=atp5f1e PE=1 SV=1	2.98	0	12.286	59	4	8	4	51	5.7	10.45	825141378
High	Master Protein	A0A8M1NCB7	Cilia- and flagella-associated protein 45 OS=Danio rerio OX=7955 GN=cfap45 PE=1 SV=1	37.25	0	168.453	55	44	122	43	543	64.5	7.88	8.2166e+08
High	Master Protein	Q7ZWF5	Aspartate aminotransferase OS=Danio rerio OX=7955 GN=got2b PE=1 SV=1	19.83	0	104.467	58	28	76	21	428	47.4	8.76	8.20018e+08
High	Master Protein	Q6NWC3	Small ribosomal subunit protein uS5 OS=Danio rerio OX=7955 GN=rps2 PE=1 SV=1	16.82	0	62.538	53	16	50	16	280	30.3	10.2	8.19029e+08
High	Master Protein	A0JMJ1	Scinderin like a OS=Danio rerio OX=7955 GN=scinla PE=1 SV=2	32.14	0	135.899	49	32	116	31	720	80	7.34	8.18463e+08
High	Master Protein	Q7ZUS1	Serine/threonine-protein kinase VRK1 OS=Danio rerio OX=7955 GN=vrk1 PE=2 SV=1	39.77	0	104.563	54	27	124	6	425	47.7	9.54	8.17595e+08
High	Master Protein	A0A8M2BA52	Pentraxin family member OS=Danio rerio OX=7955 GN=crp2 PE=1 SV=1	5.23	0	15.575	19	5	14	4	223	25	6.9	813303333
High	Master Protein	Q32PT3	High mobility group protein B2 OS=Danio rerio OX=7955 GN=hmgb2a PE=1 SV=1	10.65	0	52.811	45	16	49	16	213	24.1	7.24	812041432
High	Master Protein	Q7SXS8	Histone PARylation factor 1 OS=Danio rerio OX=7955 GN=hpf1 PE=2 SV=2	21.61	0	75.471	47	19	68	19	348	39.9	6.95	811431960
High	Master Protein	Q68FN4	Protein phosphatase 1B OS=Danio rerio OX=7955 GN=ppm1ba PE=1 SV=1	33.02	0	97.613	59	24	120	16	390	42.6	5.03	8.10408e+08
High	Master Protein	Q9DDT0	Ferritin OS=Danio rerio OX=7955 GN=fth1a PE=1 SV=1	4.42	0	29.165	44	7	15	7	177	20.7	6.05	8.08773e+08
High	Master Protein	E7FCZ2	Actinoporin-like protein OS=Danio rerio OX=7955 GN=fk35b11 PE=1 SV=1	12.83	0	50.625	71	12	50	12	184	20.9	6.76	8.06097e+08
High	Master Protein	Q504B4	Cytochrome c oxidase subunit 7A2, mitochondrial OS=Danio rerio OX=7955 GN=cox7a2a PE=1 SV=1	3.17	0	11.571	30	3	14	3	83	9.5	10.15	805296490
High	Master Protein	Q6YBS2	Adenylyl cyclase-associated protein OS=Danio rerio OX=7955 GN=cap1 PE=1 SV=1	24.78	0	81.791	41	22	64	21	463	49.4	8.34	803100352
High	Master Protein	E7F4M4	Coiled-coil domain-containing 105 OS=Danio rerio OX=7955 GN=tektl1 PE=1 SV=1	24.25	0	140.792	73	36	102	36	461	51.5	9.63	8.00169e+08
High	Master Protein	Q6ZM23	Cytochrome c oxidase subunit 6C OS=Danio rerio OX=7955 GN=cox6c PE=1 SV=1	3.17	0	18.328	43	4	15	4	76	8.5	9.72	7.98581e+08
High	Master Protein	Q3B7R0	Cytochrome c-1 OS=Danio rerio OX=7955 GN=cyc1 PE=1 SV=1	11.86	0	30.618	34	8	46	8	307	33.7	8.35	7.9397e+08
High	Master Protein	Q802V5	Cullin-associated NEDD8-dissociated protein 1 OS=Danio rerio OX=7955 GN=cand1 PE=1 SV=1	36.47	0	167.781	36	45	122	39	1230	135.9	5.82	790401337
High	Master Protein	Q6DRF3	Proteasome subunit beta type-1 OS=Danio rerio OX=7955 GN=psmb1 PE=2 SV=1	13.53	0	47.513	55	10	49	10	237	26.1	6.79	785273436
High	Master Protein	A0A8M1P526	ATP synthase subunit gamma OS=Danio rerio OX=7955 GN=atp5f1c PE=1 SV=1	18.14	0	46.716	33	13	42	13	293	32.2	9.32	7.83791e+08
High	Master Protein	Q0ZBR7	Macrophage migration inhibitory factor OS=Danio rerio OX=7955 GN=mif PE=1 SV=1	10.1	0	24.842	68	6	35	6	115	12.4	7.12	7.80428e+08
High	Master Protein	A0A0R4IT09	Pyruvate dehydrogenase E1 component subunit alpha OS=Danio rerio OX=7955 GN=pdha1a PE=1 SV=1	16.8	0	77.773	44	23	52	23	400	44.4	7.62	7.80194e+08
High	Master Protein	Q803M8	14-3-3 protein theta OS=Danio rerio OX=7955 GN=ywhaqb PE=1 SV=1	34.99	0	84.62	73	19	109	12	245	27.8	4.77	7.74377e+08
High	Master Protein	Q5U3R2	Coiled-coil domain containing 114 OS=Danio rerio OX=7955 GN=odad1 PE=1 SV=1	30	0	180.856	65	41	131	41	566	66.3	5.2	7.72498e+08
High	Master Protein	Q0P4F6	Protein Flattop OS=Danio rerio OX=7955 GN=cfap126 PE=2 SV=1	16.69	0	28.659	31	7	43	7	213	24	9.98	771475572
High	Master Protein	A0A0R4ILA8	26S protease regulatory subunit 6A isoform X1 OS=Danio rerio OX=7955 GN=psmc3 PE=1 SV=1	40.09	0	150.13	76	32	158	32	427	47.9	5.22	765711401
High	Master Protein	B3DFN3	Lamin-B2 OS=Danio rerio OX=7955 GN=lmnb2 PE=1 SV=1	40.49	0	195.991	77	59	141	53	583	65.9	5.26	7.65059e+08
High	Master Protein	A0A8M9Q1Q9	WD repeat-containing protein 76 OS=Danio rerio OX=7955 GN=wdr76 PE=1 SV=1	18.35	0	87.397	47	22	71	22	554	62.4	8.35	762597916
High	Master Protein	Q6PBK9	Peroxiredoxin-6 OS=Danio rerio OX=7955 GN=prdx6 PE=1 SV=1	18.79	0	75.998	72	19	52	19	222	25	6.57	7.58243e+08
High	Master Protein	Q6PBW6	T-complex protein 1 subunit beta OS=Danio rerio OX=7955 GN=cct2 PE=1 SV=1	29.54	0	143.35	67	37	112	37	535	57.7	6.32	7.57387e+08
High	Master Protein	Q803A1	Annexin OS=Danio rerio OX=7955 GN=anxa5b PE=1 SV=1	20.48	0	84.668	71	22	60	22	317	35	5.64	755925264
High	Master Protein	F1QPC4	Radial spoke head 3 OS=Danio rerio OX=7955 GN=rsph3 PE=1 SV=1	21.77	0	69.391	48	16	70	16	334	39.1	5.27	7.54431e+08
High	Master Protein	B8A565	Complement component C9 OS=Danio rerio OX=7955 GN=c9 PE=1 SV=1	25.85	0	109.22	44	28	95	28	673	72.7	5.49	754112928
High	Master Protein	F1R4U0	Tricarboxylate transport protein B, mitochondrial OS=Danio rerio OX=7955 GN=slc25a1b PE=3 SV=2	2.96	0	16.973	16	5	9	2	317	34.3	9.58	7.5403e+08
High	Master Protein	Q6TH14	Beta-enolase OS=Danio rerio OX=7955 GN=eno3 PE=1 SV=1	29.43	0	128.74	67	28	111	22	433	47.4	6.7	7.51338e+08
High	Master Protein	Q7ZU46	Heat shock protein 4, like OS=Danio rerio OX=7955 GN=hspa4a PE=1 SV=1	41.24	0	195.276	63	51	147	37	833	93.3	5.25	7.51061e+08
High	Master Protein	F1QEJ5	Cytochrome b-c1 complex subunit 8 OS=Danio rerio OX=7955 GN=uqcrq PE=1 SV=1	7.46	0	15.099	45	4	23	4	82	9.5	9.38	747479642
High	Master Protein	F1QJE0	Ubiquinol-cytochrome c reductase core protein 2a OS=Danio rerio OX=7955 GN=uqcrc2a PE=1 SV=2	17.44	0	75.375	43	17	64	17	460	49.2	7.53	7.46249e+08
High	Master Protein	A0A8N7T767	Uncharacterized protein si:dkeyp-50b9.1 OS=Danio rerio OX=7955 GN=si:dkeyp-50b9.1 PE=1 SV=1	17.17	0	60.547	38	16	64	16	425	48.2	5.48	745966272
High	Master Protein	Q6PBI5	Small ribosomal subunit protein eS25 OS=Danio rerio OX=7955 GN=rps25 PE=1 SV=1	8.39	0	32.998	57	11	22	11	124	13.9	10.14	7.45313e+08
High	Master Protein	Q642J0	Adenosine 5'-monophosphoramidase HINT1 OS=Danio rerio OX=7955 GN=hint1 PE=1 SV=1	10.33	0	26.777	58	6	35	6	126	13.7	6.68	7.43709e+08
High	Master Protein	A0A0R4IJT8	T-complex protein 1 subunit theta OS=Danio rerio OX=7955 GN=cct8 PE=1 SV=1	36.7	0	165.066	68	39	112	39	558	60.7	5.47	742754072
High	Master Protein	Q6IQD0	Proteasome subunit beta OS=Danio rerio OX=7955 GN=psmb5 PE=1 SV=1	12.13	0	61.321	56	14	44	14	269	29.5	6.4	7.41456e+08
High	Master Protein	Q6DRD2	26S protease regulatory subunit 10B OS=Danio rerio OX=7955 GN=psmc6 PE=1 SV=1	42.3	0	126.578	72	30	124	30	389	44.2	7.49	7.39771e+08
High	Master Protein	Q9PTP1	Proliferating cell nuclear antigen OS=Danio rerio OX=7955 GN=pcna PE=1 SV=2	14.8	0	59.791	57	13	52	13	260	28.6	4.67	738512120
High	Master Protein	Q6NYV1	26S proteasome non-ATPase regulatory subunit 3 OS=Danio rerio OX=7955 GN=psmd3 PE=1 SV=1	31.29	0	119.346	60	31	92	31	503	57.9	8.76	7.35742e+08
High	Master Protein	A8Y5T1	Protein CFAP276 OS=Danio rerio OX=7955 GN=cfap276 PE=3 SV=1	15.06	0	61.897	93	18	47	18	164	18.8	7.3	735461620
High	Master Protein	Q7ZTH6	Trifunctional enzyme subunit beta, mitochondrial OS=Danio rerio OX=7955 GN=hadhb PE=1 SV=1	24.82	0	90.959	43	22	72	22	471	49.9	9.2	7.34812e+08
High	Master Protein	Q32TF8	EF-hand domain-containing family member C2 OS=Danio rerio OX=7955 GN=efhc2 PE=2 SV=2	34.28	0	123.531	49	34	111	34	748	85.4	6.16	7.335e+08
High	Master Protein	A0A8M2BIB3	Kininogen-1 isoform X1 OS=Danio rerio OX=7955 GN=kng1 PE=1 SV=1	6.36	0	37.705	41	12	22	12	332	37	6.02	730842170
High	Master Protein	Q7T368	Pyruvate dehydrogenase E1 component subunit beta OS=Danio rerio OX=7955 GN=pdhb PE=1 SV=1	26.02	0	75.398	50	15	71	15	359	39.3	6.11	7.28853e+08
High	Master Protein	Q804C3	Acetyltransferase component of pyruvate dehydrogenase complex OS=Danio rerio OX=7955 GN=dlat PE=1 SV=1	28.56	0	114.421	38	28	102	28	652	69.2	8.59	7.25579e+08
High	Master Protein	Q9W792	T-complex protein 1 subunit alpha OS=Danio rerio OX=7955 GN=tcp1 PE=1 SV=1	31.56	0	125.936	58	29	103	29	556	59.9	6.28	7.23283e+08
High	Master Protein	E7FB07	Armadillo repeat containing 4 OS=Danio rerio OX=7955 GN=odad2 PE=1 SV=1	44.14	0	230.17	60	59	159	59	1047	115.9	6.16	7.22287e+08
High	Master Protein	A0A8M9NZC6	Apolipoprotein A-IV OS=Danio rerio OX=7955 GN=apoa4b.2 PE=1 SV=1	29.16	0	103.985	57	19	95	8	314	35.9	5.07	7.18599e+08
High	Master Protein	E7F569	ES1 protein homolog, mitochondrial OS=Danio rerio OX=7955 GN=si:ch211-153b23.5 PE=1 SV=1	8.41	0	42.736	49	10	33	9	225	24.1	7.24	7.17228e+08
High	Master Protein	Q6PC58	E2 ubiquitin-conjugating enzyme OS=Danio rerio OX=7955 GN=ube2d1b PE=1 SV=1	2.83	0	13.702	30	4	9	2	147	16.6	7.36	716329800
High	Master Protein	A0A8M1RNB1	DELTA-actitoxin-Aeq1c-like OS=Danio rerio OX=7955 GN=LOC100534815 PE=1 SV=1	8.12	0	33.052	50	8	29	8	177	19.7	8.24	715915280
High	Master Protein	Q6IQM2	Cytochrome c OS=Danio rerio OX=7955 GN=cyc PE=3 SV=3	8.85	0	31.985	63	8	27	8	104	11.4	9.44	7.11665e+08
High	Master Protein	A0A8M9PHK0	Mucin-2 OS=Danio rerio OX=7955 GN=muc5.2 PE=4 SV=1	44.71	0	208.857	14	46	188	36	4086	416	4.41	7.06812e+08
High	Master Protein	Q66IC9	Ropporin-1-like protein OS=Danio rerio OX=7955 GN=ropn1l PE=2 SV=1	10.82	0	39.93	40	9	35	9	218	24.2	5.97	700974575
High	Master Protein	Q7SY17	Dynein, axonemal, heavy chain 9 OS=Danio rerio OX=7955 GN=dnah9 PE=1 SV=1	37.31	0	164.257	59	40	130	40	614	70.6	6.55	7.00299e+08
High	Master Protein	Q7SXM1	Cytochrome c oxidase subunit OS=Danio rerio OX=7955 GN=cox6b2 PE=1 SV=1	16.53	0	30.233	72	8	52	7	86	10.1	8.16	6.95051e+08
High	Master Protein	Q6NXA6	S-(hydroxymethyl)glutathione dehydrogenase OS=Danio rerio OX=7955 GN=adh5 PE=1 SV=1	16.62	0	49.244	38	13	50	13	376	40	7.18	694436936
High	Master Protein	F6NTA0	Thioredoxin-like 1 OS=Danio rerio OX=7955 GN=txnl1 PE=1 SV=1	17.63	0	75.27	57	15	56	15	289	32	4.94	693990700
High	Master Protein	Q6DHI9	Proteasome subunit beta OS=Danio rerio OX=7955 GN=psmb2 PE=1 SV=1	8.06	0	21.88	26	6	21	6	199	22.6	6.55	692072944
High	Master Protein	Q6DHB9	Saccharopine dehydrogenase-like oxidoreductase OS=Danio rerio OX=7955 GN=sccpdha.1 PE=1 SV=1	8.7	0	33.948	30	11	35	11	427	46.3	8.25	691503280
High	Master Protein	Q6PH46	T-complex protein 1 subunit delta OS=Danio rerio OX=7955 GN=cct4 PE=1 SV=1	30.99	0	140.767	63	34	100	34	533	56.9	6.8	6.8953e+08
High	Master Protein	A5PF61	Protein leg1a OS=Danio rerio OX=7955 GN=leg1a PE=1 SV=1	14.75	0	58.253	35	12	58	8	364	39.9	5.24	6.89136e+08
High	Master Protein	A0A0R4IUW7	Dynein, axonemal, intermediate chain 2a OS=Danio rerio OX=7955 GN=dnai2a PE=1 SV=1	29.48	0	120.159	56	31	94	31	567	65	6.6	6.82171e+08
High	Master Protein	Q7ZUM0	14-3-3 protein theta OS=Danio rerio OX=7955 GN=ywhaqa PE=1 SV=1	35.37	0	78.036	68	17	96	9	245	27.7	4.74	6.78818e+08
High	Master Protein	Q1LY46	Mitochondrial proton/calcium exchanger protein OS=Danio rerio OX=7955 GN=letm1 PE=3 SV=2	24.36	0	139.428	41	34	99	34	757	86.8	6.29	6.76598e+08
High	Master Protein	A2BFC9	Cilia- and flagella-associated protein 77 OS=Danio rerio OX=7955 GN=cfap77 PE=3 SV=1	8.48	0	49.672	50	13	31	13	240	27.2	10.29	6.7623e+08
High	Master Protein	Q3B738	Peptidyl-prolyl cis-trans isomerase OS=Danio rerio OX=7955 GN=ppifb PE=1 SV=1	12.15	0	37.431	49	10	41	6	192	20.8	8.81	6.76185e+08
High	Master Protein	Q6NX98	Hsc70-interacting protein OS=Danio rerio OX=7955 GN=st13 PE=1 SV=1	12.89	0	59.12	35	14	45	14	362	39.8	5.26	6.75988e+08
High	Master Protein	Q7ZU69	26S proteasome non-ATPase regulatory subunit 13 OS=Danio rerio OX=7955 GN=psmd13 PE=1 SV=1	25.55	0	96.883	62	26	64	26	378	43.1	5.88	672989632
High	Master Protein	A0A8M1PS84	Apoptosis facilitator Bcl-2-like protein 14 OS=Danio rerio OX=7955 GN=si:ch211-218c6.8 PE=1 SV=1	1.88	0	10.189	15	5	6	5	200	22.7	4.92	6.71942e+08
High	Master Protein	Q7T3L3	Endoplasmin OS=Danio rerio OX=7955 GN=hsp90b1 PE=1 SV=1	35	0	165.244	52	46	105	46	793	91.2	4.86	6.71603e+08
High	Master Protein	F1QMF9	NEDD8 OS=Danio rerio OX=7955 GN=nedd8 PE=3 SV=1	7.61	0	18.057	63	6	28	6	89	10.2	8.41	6.70645e+08
High	Master Protein	Q7ZVD2	Nuclear migration protein nudC OS=Danio rerio OX=7955 GN=nudc PE=1 SV=1	22.93	0	91.898	55	23	63	23	333	38.3	5.54	6.64274e+08
High	Master Protein	A2BEG0	V-type proton ATPase subunit a OS=Danio rerio OX=7955 GN=atp6v0a2b PE=1 SV=1	1.27	0	8.591	5	4	4	4	849	97.4	6.57	663136704
High	Master Protein	Q502L2	Serine/threonine-protein phosphatase PGAM5, mitochondrial OS=Danio rerio OX=7955 GN=pgam5 PE=2 SV=2	19.4	0	44.281	44	12	54	12	289	32.2	8.9	6.60292e+08
High	Master Protein	Q8UVG7	Fatty acid-binding protein, heart OS=Danio rerio OX=7955 GN=fabp3 PE=1 SV=1	11.55	0	36.146	68	9	33	9	133	14.9	6	659253611
High	Master Protein	Q8JHG7	T-complex protein 1 subunit eta OS=Danio rerio OX=7955 GN=cct7 PE=1 SV=1	20.48	0	100.412	48	27	68	27	547	59.8	7.97	6.52393e+08
High	Master Protein	Q6NVI6	T-complex protein 1 subunit epsilon OS=Danio rerio OX=7955 GN=cct5 PE=1 SV=1	30.87	0	120.876	57	35	88	35	541	59.4	5.57	651798754
High	Master Protein	Q7ZUJ4	Endoplasmic reticulum transmembrane protein OS=Danio rerio OX=7955 GN=bcap31 PE=1 SV=1	10.59	0	50.698	39	16	33	16	247	28	8.56	651434100
High	Master Protein	Q8JHI7	T-complex protein 1 subunit gamma OS=Danio rerio OX=7955 GN=cct3 PE=1 SV=1	25.43	0	119.927	57	30	86	30	543	60.3	5.9	648581212
High	Master Protein	Q7T2F1	EF-hand domain (C-terminal) containing 1 OS=Danio rerio OX=7955 GN=efhc1 PE=1 SV=1	20.89	0	78.938	41	23	86	23	554	64	6.62	647952844
High	Master Protein	Q1ECX9	Protein disulfide-isomerase A4 OS=Danio rerio OX=7955 GN=pdia4 PE=1 SV=1	36.4	0	142.008	50	37	107	37	642	72.4	5.21	6.47429e+08
High	Master Protein	B0R1D0	26S proteasome regulatory subunit 6B OS=Danio rerio OX=7955 GN=psmc4 PE=1 SV=1	26.39	0	96.9	52	27	78	26	418	47.2	5.16	6.42991e+08
High	Master Protein	Q1LYB6	ATPase inhibitor B, mitochondrial OS=Danio rerio OX=7955 GN=atp5if1b PE=3 SV=1	9.86	0	38.579	48	11	31	11	107	12.2	9.74	6.4216e+08
High	Master Protein	A0A0R4ICR8	Basigin OS=Danio rerio OX=7955 GN=bsg PE=1 SV=1	6.42	0	34.132	21	9	32	9	392	43.9	5.11	641240476
High	Master Protein	Q5XJJ3	ATP synthase subunit b OS=Danio rerio OX=7955 GN=atp5pb PE=1 SV=1	13.22	0	81.635	51	18	63	18	252	28.2	9.14	6.36652e+08
High	Master Protein	Q66I58	Succinate--CoA ligase [ADP/GDP-forming] subunit alpha, mitochondrial OS=Danio rerio OX=7955 GN=suclg1 PE=1 SV=1	12.81	0	35.012	36	8	79	8	324	34.2	9.25	6.3476e+08
High	Master Protein	Q6PFM3	Calcium-binding mitochondrial carrier protein Aralar1 OS=Danio rerio OX=7955 GN=slc25a12 PE=1 SV=1	37.34	0	133.246	56	37	115	36	682	75.3	8.47	634300256
High	Master Protein	Q6AZC1	26S proteasome regulatory subunit 8 (Fragment) OS=Danio rerio OX=7955 GN=psmc5 PE=1 SV=1	30.74	0	134.136	70	32	106	30	406	45.6	7.55	633226994
High	Master Protein	Q6TH22	Protein DDI1 homolog 2 OS=Danio rerio OX=7955 GN=ddi2 PE=2 SV=1	21.79	0	92.232	49	24	70	24	411	45.6	5.05	6.32432e+08
High	Master Protein	Q2L6L1	Protein canopy-1 OS=Danio rerio OX=7955 GN=cnpy1 PE=1 SV=1	13.15	0	48.529	51	12	42	12	187	21	5.11	631476972
High	Master Protein	A0A8M3B7H0	Uncharacterized protein si:ch211-141o9.10 isoform X2 OS=Danio rerio OX=7955 GN=si:ch211-141o9.10 PE=1 SV=1	11.88	0	59.928	53	18	49	18	369	40.5	8.53	6.26617e+08
High	Master Protein	A0A286Y8E9	X-prolyl aminopeptidase (aminopeptidase P) 1, soluble OS=Danio rerio OX=7955 GN=xpnpep1 PE=1 SV=1	20.65	0	86.935	38	21	60	21	625	69.9	5.95	624875286
High	Master Protein	E7F099	RIB43A domain with coiled-coils 2 OS=Danio rerio OX=7955 GN=ribc2 PE=1 SV=1	19.21	0	82.891	53	22	62	22	367	43.9	8.21	6.24841e+08
High	Master Protein	A0A8M6YU45	Serine proteinase inhibitor, clade A, member 1 isoform X1 OS=Danio rerio OX=7955 GN=serpina1 PE=1 SV=1	26.97	0	77.159	37	17	99	5	433	48.1	6.62	621903544
High	Master Protein	Q7ZYX4	T-complex protein 1 subunit zeta OS=Danio rerio OX=7955 GN=cct6a PE=1 SV=1	22.47	0	94.655	53	28	67	28	531	57.6	7.12	6.20566e+08
High	Master Protein	Q6TH32	Cofilin-1 OS=Danio rerio OX=7955 GN=cfl1 PE=1 SV=1	20.66	0	49.26	62	12	63	9	165	18.8	7.33	6.19801e+08
High	Master Protein	Q6NWF7	Enoyl-CoA hydratase domain-containing protein 2, mitochondrial OS=Danio rerio OX=7955 GN=echdc2 PE=1 SV=1	18.75	0	80.406	63	18	59	18	301	32.3	9.16	6.10623e+08
High	Master Protein	A4FVI7	LSM7 homolog, U6 small nuclear RNA and mRNA degradation-associated OS=Danio rerio OX=7955 GN=lsm7 PE=1 SV=1	2.26	0	10.601	23	4	5	4	103	11.6	5.57	6.10589e+08
High	Master Protein	Q7ZV77	Proteasome subunit alpha type OS=Danio rerio OX=7955 GN=psma4 PE=1 SV=1	11.71	0	57.663	64	16	45	15	261	29.3	7.71	6.10121e+08
High	Master Protein	Q6PEI6	Aconitate hydratase, mitochondrial OS=Danio rerio OX=7955 GN=aco2 PE=1 SV=1	35.59	0	138.915	55	39	137	39	782	84.8	7.68	6.0799e+08
High	Master Protein	Q8QFU2	Glucose-6-phosphate isomerase OS=Danio rerio OX=7955 GN=gpia PE=1 SV=1	19.75	0	104.258	42	24	75	21	553	62	6.95	6.06847e+08
High	Master Protein	Q803F3	Protein disulfide-isomerase A6 OS=Danio rerio OX=7955 GN=pdia6 PE=1 SV=1	18.62	0	75.375	53	20	60	20	440	48	5.35	605257008
High	Master Protein	A2BEV1	Mitochondrial translational initiation factor 3 OS=Danio rerio OX=7955 GN=mtif3 PE=1 SV=1	15.39	0	44.528	39	12	43	12	280	31.3	9.77	601560592
High	Master Protein	A0A0R4IC20	Si:ch211-276i12.9 OS=Danio rerio OX=7955 GN=si:ch211-276i12.9 PE=1 SV=1	10.38	0	48.072	71	17	27	17	167	18.5	10.14	597997440
High	Master Protein	Q566N6	Uncharacterized protein LOC550591 OS=Danio rerio OX=7955 GN=wu:fe14c09 PE=2 SV=1	11.24	0	34.925	46	12	28	12	285	32.8	9.72	5.96165e+08
High	Master Protein	Q7SY23	Delta-1-pyrroline-5-carboxylate dehydrogenase, mitochondrial OS=Danio rerio OX=7955 GN=aldh4a1 PE=2 SV=1	24.63	0	99.38	54	28	77	28	556	61.5	7.27	5.95656e+08
High	Master Protein	Q7ZU12	ferroxidase OS=Danio rerio OX=7955 GN=cp PE=1 SV=1	33.77	0	158.905	39	38	126	38	1087	124.5	6.87	5.94007e+08
High	Master Protein	Q502N0	Cilia- and flagella-associated protein 52 OS=Danio rerio OX=7955 GN=cfap52 PE=1 SV=1	18.3	0	106.515	55	29	83	29	617	67.9	7.34	5.93936e+08
High	Master Protein	Q6P5L8	Hydroxysteroid dehydrogenase-like protein 2 OS=Danio rerio OX=7955 GN=hsdl2 PE=2 SV=1	20.72	0	107.931	73	26	65	26	415	44.4	7.47	591345648
High	Master Protein	Q6NYE2	Protein RCC2 homolog OS=Danio rerio OX=7955 GN=rcc2 PE=2 SV=1	27.08	0	102.679	58	31	78	31	495	54.1	8.34	5.91274e+08
High	Master Protein	Q8AYB9	Dolichyl-diphosphooligosaccharide--protein glycosyltransferase subunit 1 OS=Danio rerio OX=7955 GN=rpn1 PE=1 SV=1	19.7	0	87.017	44	28	64	28	598	67.6	6.81	587757184
High	Master Protein	A0A8M1RSB9	Keratin, type I cytoskeletal 47 kDa OS=Danio rerio OX=7955 GN=wu:fk65c09 PE=1 SV=1	34.22	0	112.886	51	27	95	25	565	58.5	5.64	5.85828e+08
High	Master Protein	Q0P3W8	Sperm acrosome-associated protein 9 OS=Danio rerio OX=7955 GN=spaca9 PE=1 SV=1	13.85	0	60.782	52	14	43	14	220	24.7	9.69	584974464
High	Master Protein	A7MCR1	Cytochrome b-c1 complex subunit Rieske, mitochondrial OS=Danio rerio OX=7955 GN=uqcrfs1 PE=1 SV=1	12.02	0	41.017	46	12	31	12	273	29.7	8.29	5.84844e+08
High	Master Protein	Q6NZZ2	Actin-related protein 2/3 complex subunit 4 OS=Danio rerio OX=7955 GN=arpc4 PE=1 SV=1	6.25	0	33.013	45	8	17	8	168	19.7	8.43	584108734
High	Master Protein	Q04475	Beta-2-microglobulin OS=Danio rerio OX=7955 GN=b2m PE=1 SV=1	5.99	0	22.519	43	6	13	6	116	13.3	8.28	583214792
High	Master Protein	Q6PBY1	Small ribosomal subunit protein eS1 OS=Danio rerio OX=7955 GN=rps3a PE=1 SV=3	16.17	0	68.269	67	22	45	22	267	30.2	9.73	5.8319e+08
High	Master Protein	Q6P5L2	Acyl-CoA-binding protein isoform 1 OS=Danio rerio OX=7955 GN=dbi PE=1 SV=1	8.18	0	25.94	71	7	27	7	87	9.7	6.77	5.83144e+08
High	Master Protein	A0A0R4IL29	Calreticulin OS=Danio rerio OX=7955 GN=calr3b PE=1 SV=1	21.44	0	76.511	50	21	64	12	417	48.3	4.46	5.82077e+08
High	Master Protein	Q7SXN5	Dynamin-1-like protein OS=Danio rerio OX=7955 GN=dnm1l PE=2 SV=1	29.37	0	127.62	62	42	89	41	691	77.2	6.6	5.81854e+08
High	Master Protein	Q6DGQ8	Nucleoside diphosphate kinase homolog 5 OS=Danio rerio OX=7955 GN=nme5 PE=2 SV=2	10.51	0	38.337	51	9	43	9	217	24.4	6.01	580569248
High	Master Protein	A0A8M9QH30	Alpha-actinin-4 OS=Danio rerio OX=7955 GN=actn4 PE=1 SV=1	63.39	0	239.56	59	58	196	35	923	106.1	5.17	5.77693e+08
High	Master Protein	Q6P0V6	Large ribosomal subunit protein uL2 OS=Danio rerio OX=7955 GN=rpl8 PE=1 SV=3	8.37	0	40.637	39	14	30	14	257	28	10.89	5.77037e+08
High	Master Protein	Q6IQH4	26S proteasome non-ATPase regulatory subunit 8 OS=Danio rerio OX=7955 GN=psmd8 PE=1 SV=1	15.92	0	56.173	65	16	51	16	267	31	6.93	5.75127e+08
High	Master Protein	Q8AW07	26S proteasome non-ATPase regulatory subunit 12 OS=Danio rerio OX=7955 GN=psmd12 PE=1 SV=1	23.06	0	112.159	59	29	73	29	456	52.8	6.01	5.72274e+08
High	Master Protein	Q7ZV22	S-methyl-5'-thioadenosine phosphorylase OS=Danio rerio OX=7955 GN=mtap PE=2 SV=2	15.96	0	70.701	73	17	54	17	280	30.8	6.44	5.70903e+08
High	Master Protein	Q6PBA8	Meiosis-specific nuclear structural protein 1 OS=Danio rerio OX=7955 GN=mns1 PE=2 SV=1	23.34	0	141.712	57	40	77	40	486	60.4	5.48	5.70615e+08
High	Master Protein	Q568V3	F-box only protein 50 OS=Danio rerio OX=7955 GN=nccrp1 PE=2 SV=2	9.62	0	47.281	62	13	34	13	237	27.2	5.9	570362288
High	Master Protein	Q6PH57	Guanine nucleotide-binding protein G(I)/G(S)/G(T) subunit beta-1 OS=Danio rerio OX=7955 GN=gnb1 PE=2 SV=1	7.42	0	42.183	41	11	31	6	340	37.3	6	568958192
High	Master Protein	Q4QRF7	Protein leg1b OS=Danio rerio OX=7955 GN=leg1b PE=1 SV=2	13.11	0	44.427	32	10	45	6	364	39.8	5.92	568198836
High	Master Protein	A0A0R4IVA0	S100 calcium-binding protein W OS=Danio rerio OX=7955 GN=s100w PE=1 SV=1	7.82	0	34.486	66	8	24	8	103	12	6.04	568081712
High	Master Protein	A8KB78	Small ribosomal subunit protein uS12 OS=Danio rerio OX=7955 GN=rps23 PE=1 SV=1	4.31	0	23.428	38	7	17	7	143	15.8	10.49	567651344
High	Master Protein	A0A8M3B0U8	2',3'-cyclic-nucleotide 3'-phosphodiesterase OS=Danio rerio OX=7955 GN=cnp PE=1 SV=1	12.43	0	80.286	53	20	55	20	424	46.5	4.5	5.67354e+08
High	Master Protein	A0A8M2B7H0	Apolipoprotein Bb, tandem duplicate 1 isoform X1 OS=Danio rerio OX=7955 GN=apobb.1 PE=1 SV=1	125.32	0	594.687	44	154	438	154	3739	413.4	5.21	563938720
High	Master Protein	Q5TZG5	Ezrin OS=Danio rerio OX=7955 GN=ezrb PE=1 SV=1	23.62	0	131.191	52	38	81	27	583	68.7	5.92	5.62878e+08
High	Master Protein	F1QFD6	Coiled-coil domain containing 151 OS=Danio rerio OX=7955 GN=odad3 PE=1 SV=1	29.42	0	148.977	64	37	125	37	545	63.9	6.8	561608850
High	Master Protein	A0A8M6Z1P2	Elongation factor 1-delta OS=Danio rerio OX=7955 GN=eef1da PE=1 SV=1	18.28	0	41.152	19	12	44	7	463	52.4	7.27	5.60305e+08
High	Master Protein	A0A8N7UT40	Complement component C7 isoform X1 OS=Danio rerio OX=7955 GN=c7a PE=3 SV=1	16.08	0	105.692	42	30	61	30	858	96.1	7.27	5.60291e+08
High	Master Protein	Q6NXA9	UBX domain-containing protein 1 OS=Danio rerio OX=7955 GN=ubxn1 PE=2 SV=1	10.04	0	50.007	39	13	37	13	294	33.4	5.33	558549600
High	Master Protein	A9JSW0	peptidylprolyl isomerase OS=Danio rerio OX=7955 GN=fkbp2 PE=1 SV=1	13.87	0	42.864	77	11	41	11	138	15.2	9.07	555016702
High	Master Protein	Q6DI05	Small ubiquitin-related modifier 3 OS=Danio rerio OX=7955 GN=sumo3 PE=3 SV=1	2.7	0	11.151	27	3	13	3	94	10.7	5.5	5.52789e+08
High	Master Protein	A0A8M2BID5	Desmoplakin-A OS=Danio rerio OX=7955 GN=dspa PE=2 SV=1	21.45	0	172.68	30	55	81	52	2059	235	7.01	5.49185e+08
High	Master Protein	Q642H9	Small ribosomal subunit protein eS4 OS=Danio rerio OX=7955 GN=rps4x PE=1 SV=3	19.79	0	70.918	60	20	55	20	263	29.7	10.17	5.48636e+08
High	Master Protein	E7F1E2	Sulfurtransferase OS=Danio rerio OX=7955 GN=tstd3 PE=1 SV=1	9.94	0	37.298	42	8	33	8	179	20.1	9.58	5.48108e+08
High	Master Protein	A4IGC2	Gelsolin OS=Danio rerio OX=7955 GN=gsnb PE=1 SV=1	19.13	0	90.212	39	28	68	27	728	80.1	5.91	5.46297e+08
High	Master Protein	Q6IQP3	Calumenin-A OS=Danio rerio OX=7955 GN=calua PE=2 SV=1	12.07	0	63.124	56	17	42	16	315	37.1	4.58	543481952
High	Master Protein	Q7ZVD9	DNA-(apurinic or apyrimidinic site) lyase OS=Danio rerio OX=7955 GN=rps3 PE=1 SV=1	18.41	0	58.467	57	17	51	17	245	26.8	9.66	5.42927e+08
High	Master Protein	Q504F5	Calpain-2 catalytic subunit OS=Danio rerio OX=7955 GN=capn2b PE=1 SV=1	28.14	0	129.035	48	30	113	25	696	78.2	5.45	5.42165e+08
High	Master Protein	Q9DGK4	Translationally-controlled tumor protein homolog OS=Danio rerio OX=7955 GN=tpt1 PE=2 SV=1	17.3	0	69.356	57	15	64	15	171	19	4.67	5.40176e+08
High	Master Protein	A0A0R4IML0	capping protein (actin filament), Gelsolin-like B OS=Danio rerio OX=7955 GN=capgb PE=1 SV=1	23.34	0	105.983	73	23	83	23	345	38.6	5.87	5.38368e+08
High	Master Protein	Q6DGS7	Vesicle-associated membrane protein-associated protein A OS=Danio rerio OX=7955 GN=vapal PE=1 SV=1	17.83	0	56.16	53	15	56	15	246	27.5	8.62	5.38362e+08
High	Master Protein	Q6DG81	Plastin-3 OS=Danio rerio OX=7955 GN=pls3 PE=2 SV=1	29.38	0	149.477	52	35	102	28	627	70.1	6.34	5.38135e+08
High	Master Protein	A0A8M9PBZ0	Cilia- and flagella-associated protein 57 OS=Danio rerio OX=7955 GN=cfap57 PE=1 SV=1	36.95	0	183.858	43	48	104	48	1054	121.3	5.92	535098944
High	Master Protein	Q568I8	DnaJ (Hsp40) related, subfamily B, member 13 OS=Danio rerio OX=7955 GN=dnajb13 PE=1 SV=1	18.85	0	70.51	45	18	65	17	322	36.3	8.7	5.34226e+08
High	Master Protein	A0A2R8Q1X2	phosphopyruvate hydratase OS=Danio rerio OX=7955 GN=eno1a PE=1 SV=1	27.92	0	91.241	55	22	114	13	432	47.2	6.71	5.33193e+08
High	Master Protein	A7YT47	enoyl-CoA hydratase OS=Danio rerio OX=7955 GN=hadhaa PE=1 SV=1	30.2	0	144.699	49	38	105	31	761	81.8	9.13	5.31692e+08
High	Master Protein	Q7ZVB2	4-trimethylaminobutyraldehyde dehydrogenase A OS=Danio rerio OX=7955 GN=aldh9a1a PE=2 SV=1	21.89	0	93.872	50	27	70	25	508	55.2	6.55	5.31057e+08
High	Master Protein	Q5RKM2	NADH-ubiquinone oxidoreductase 75 kDa subunit, mitochondrial OS=Danio rerio OX=7955 GN=ndufs1 PE=1 SV=1	28.62	0	128.963	51	36	93	36	731	79.4	6.15	5.30007e+08
High	Master Protein	Q7ZYX7	26S proteasome non-ATPase regulatory subunit 7 OS=Danio rerio OX=7955 GN=psmd7 PE=1 SV=1	6.41	0	42.168	47	12	32	12	327	37.2	6.48	5.2932e+08
High	Master Protein	Q6PC13	Prohibitin OS=Danio rerio OX=7955 GN=phb2a PE=1 SV=1	17.41	0	66.567	71	19	55	9	302	33.3	9.91	5.2782e+08
High	Master Protein	Q6NWI8	Persulfide dioxygenase ETHE1, mitochondrial OS=Danio rerio OX=7955 GN=ethe1 PE=1 SV=1	9.45	0	49.229	58	12	33	12	279	30.7	7.77	525566130
High	Master Protein	Q6NWI7	Transmembrane emp24 domain-containing protein 10 OS=Danio rerio OX=7955 GN=tmed10 PE=1 SV=1	3.92	0	25.821	32	7	17	7	209	24.4	6.79	5.24344e+08
High	Master Protein	Q5XJ36	Parkinson disease protein 7 homolog OS=Danio rerio OX=7955 GN=park7 PE=2 SV=1	12.16	0	50.517	48	11	43	11	189	19.8	6.2	5.18358e+08
High	Master Protein	B0UXR9	Heat shock 70 kDa protein isoform X1 OS=Danio rerio OX=7955 GN=hsp70.1 PE=3 SV=1	54.69	0	100.299	31	26	151	9	643	70.4	5.64	516730758
High	Master Protein	Q6P2T5	Arp2/3 complex 34 kDa subunit OS=Danio rerio OX=7955 GN=arpc2 PE=1 SV=1	16.3	0	60.225	51	18	45	18	299	34.4	7.11	5.16007e+08
High	Master Protein	Q5BJ17	Elongation factor Tu OS=Danio rerio OX=7955 GN=tufm PE=1 SV=1	17.08	0	88.053	57	21	72	21	448	49.2	6.92	5.15611e+08
High	Master Protein	Q7ZUP5	DnaJ (Hsp40) homolog, subfamily A, member 2 OS=Danio rerio OX=7955 GN=dnaja2a PE=1 SV=1	14.66	0	65.052	42	19	45	10	412	45.5	6.76	5.15387e+08
High	Master Protein	Q7ZVG7	Fgg protein OS=Danio rerio OX=7955 GN=fgg PE=1 SV=1	19.67	0	88.829	53	25	60	25	431	48.8	5.27	5.13587e+08
High	Master Protein	Q6PC14	Large ribosomal subunit protein uL14 OS=Danio rerio OX=7955 GN=rpl23 PE=1 SV=1	9.96	0	35.36	72	10	33	10	140	14.9	10.51	5.12692e+08
High	Master Protein	A0A0R4IPL6	Calcyphosine-like a OS=Danio rerio OX=7955 GN=capsla PE=1 SV=1	10.2	0	31.709	40	7	29	7	188	21.2	5.3	5.12495e+08
High	Master Protein	Q6P696	Lactoylglutathione lyase OS=Danio rerio OX=7955 GN=glo1 PE=1 SV=1	12.94	0	39.884	53	13	42	13	180	20.3	5.41	5.10582e+08
High	Master Protein	Q804H1	Annexin OS=Danio rerio OX=7955 GN=anxa1b PE=1 SV=1	18.28	0	75.405	53	18	66	16	342	37.4	6.55	510011233
High	Master Protein	X1WGC6	Phospholipid scramblase OS=Danio rerio OX=7955 GN=si:ch73-206p6.1 PE=1 SV=1	5.99	0	36.555	37	9	26	9	230	26.3	4.78	5.09106e+08
High	Master Protein	A0MTA1	DNA repair nuclease APEX1 OS=Danio rerio OX=7955 GN=apex1 PE=1 SV=1	18.45	0	75.178	68	21	79	21	310	34.9	6.04	5.08654e+08
High	Master Protein	Q3B732	High mobility group nucleosomal-binding domain 2 OS=Danio rerio OX=7955 GN=hmgn2 PE=1 SV=1	3.27	0	17.515	61	6	15	6	76	7.9	10.18	5.08209e+08
High	Master Protein	A0A8M6Z3P2	Myosin light chain alkali, smooth-muscle isoform isoform X4 OS=Danio rerio OX=7955 GN=fb02e09 PE=1 SV=1	13.11	0	52.191	45	10	40	5	209	23.1	4.98	505562290
High	Master Protein	Q6DHB1	Dynein axonemal light chain 1 OS=Danio rerio OX=7955 GN=dnal1 PE=2 SV=1	21.57	0	49.347	61	13	57	13	192	21.5	5.78	5.04744e+08
High	Master Protein	E7FBA9	Trypsinogen 1b OS=Danio rerio OX=7955 GN=prss59.2 PE=1 SV=1	9.92	0	56.944	51	10	50	3	242	26.4	5.11	504576416
High	Master Protein	A0A8M3B5K9	ATP synthase peripheral stalk subunit F6 OS=Danio rerio OX=7955 GN=si:ch211-140m22.7 PE=1 SV=1	6.97	0	23.706	13	6	21	6	484	48.7	4.16	5.043e+08
High	Master Protein	Q6PC69	Large ribosomal subunit protein uL1 OS=Danio rerio OX=7955 GN=rpl10a PE=2 SV=1	7.92	0	50.413	50	13	35	13	216	24.6	9.94	5.03509e+08
High	Master Protein	X1WDJ4	Si:dkey-248g15.3 OS=Danio rerio OX=7955 GN=si:dkey-248g15.3 PE=1 SV=1	0.8	0	6.47	43	2	6	2	74	7.8	8.5	502592384
High	Master Protein	Q568N9	inorganic diphosphatase OS=Danio rerio OX=7955 GN=ppa1b PE=1 SV=1	18.86	0	71.881	69	19	67	18	291	32.6	5.45	5.02092e+08
High	Master Protein	Q7ZUP0	Acidic leucine-rich nuclear phosphoprotein 32 family member A OS=Danio rerio OX=7955 GN=anp32a PE=2 SV=1	13.02	0	41.179	36	12	33	5	254	29.1	4.08	501761440
High	Master Protein	Q7SZZ5	Vesicle-associated membrane protein 2 OS=Danio rerio OX=7955 GN=vamp2 PE=1 SV=1	4.52	0	22.972	37	5	23	5	110	12.1	6.67	4.9779e+08
High	Master Protein	A0A8M2BJ13	Nucleosome assembly protein 1-like 1 isoform X1 OS=Danio rerio OX=7955 GN=nap1l1 PE=1 SV=1	11.2	0	54.635	32	13	43	12	396	45.7	4.49	4.92239e+08
High	Master Protein	A0A8N7UQZ5	Dynein heavy chain 7, axonemal isoform X1 OS=Danio rerio OX=7955 GN=dnah7 PE=1 SV=1	128.71	0	587.284	45	163	419	150	4005	456.6	6.16	4.91944e+08
High	Master Protein	Q32PT4	Galectin OS=Danio rerio OX=7955 GN=lgals3b PE=1 SV=1	6.23	0	34.85	38	9	22	9	228	25	6.8	490918568
High	Master Protein	Q6NYR8	N-acetylneuraminate lyase OS=Danio rerio OX=7955 GN=npl PE=2 SV=1	7.9	0	28.084	29	8	21	8	307	33.2	6.79	4.85942e+08
High	Master Protein	Q7ZW40	General vesicular transport factor p115 OS=Danio rerio OX=7955 GN=uso1 PE=1 SV=1	5.59	0	44.565	17	15	19	14	956	107.3	4.83	485759562
High	Master Protein	Q66I87	Glyoxalase domain containing 4 OS=Danio rerio OX=7955 GN=glod4 PE=1 SV=1	15.42	0	76.787	71	19	60	19	298	33	5.45	4.85611e+08
High	Master Protein	A0A8M2B959	Glucose-6-phosphate 1-dehydrogenase OS=Danio rerio OX=7955 GN=g6pd PE=1 SV=1	24.38	0	108.102	56	32	81	31	534	60.9	6.93	4.83816e+08
High	Master Protein	Q52WY2	Cell division control protein 42 homolog OS=Danio rerio OX=7955 GN=cdc42 PE=1 SV=1	9.01	0	33.217	50	9	36	5	191	21.4	6.55	4.79429e+08
High	Master Protein	A0A8M9PQ61	Desmoplakin-B OS=Danio rerio OX=7955 GN=dspb PE=2 SV=1	14.06	0	95.796	18	37	51	34	2207	250.9	5.88	478045470
High	Master Protein	Q567K3	Uncharacterized protein LOC550501 precursor OS=Danio rerio OX=7955 GN=wu:fi32a11 PE=1 SV=1	5.44	0	31.443	18	8	22	8	437	45	8.82	4.77719e+08
High	Master Protein	Q8UUR3	Cytoglobin-1 OS=Danio rerio OX=7955 GN=cygb1 PE=2 SV=2	10.11	0	44.391	51	10	30	10	174	19.9	5.36	4.76604e+08
High	Master Protein	A0A8M2B5V6	Alpha-amylase OS=Danio rerio OX=7955 GN=amy2al1 PE=1 SV=1	18.06	0	29.43	21	9	60	6	512	57.6	6.79	475832852
High	Master Protein	Q9MIY7	Cytochrome c oxidase subunit 2 OS=Danio rerio OX=7955 GN=mt-co2 PE=3 SV=1	3.8	0	8.36	13	3	7	3	230	26	4.72	4.74598e+08
High	Master Protein	Q98TZ8	Flotillin-2a OS=Danio rerio OX=7955 GN=flot2a PE=2 SV=2	29.45	0	130.248	73	36	93	21	428	46.9	5.21	474110368
High	Master Protein	Q7SXU3	Aldehyde dehydrogenase, mitochondrial OS=Danio rerio OX=7955 GN=aldh2.1 PE=1 SV=1	43.29	0	127.711	56	30	163	10	516	56.5	6.32	472075156
High	Master Protein	Q6P937	Clathrin light chain OS=Danio rerio OX=7955 GN=clta PE=1 SV=1	10.1	0	29.895	23	8	23	6	235	26.3	4.6	4.7141e+08
High	Master Protein	A5PN55	Malic enzyme OS=Danio rerio OX=7955 GN=me2 PE=1 SV=1	30.65	0	112.226	57	29	107	28	581	64.9	7.02	4.69323e+08
High	Master Protein	A0A8M2BCB6	Apoptosis-inducing factor 1, mitochondrial isoform X1 OS=Danio rerio OX=7955 GN=aifm1 PE=1 SV=1	34.81	0	128.905	43	34	117	34	748	81	5.15	4.68755e+08
High	Master Protein	A2CEM4	Atlastin 3 OS=Danio rerio OX=7955 GN=atl3 PE=1 SV=1	19.47	0	89.972	49	25	63	25	513	58	6.84	4.68042e+08
High	Master Protein	Q7ZU45	Outer dynein arm-docking complex subunit 4 OS=Danio rerio OX=7955 GN=odad4 PE=2 SV=2	25.61	0	115.5	49	30	88	30	486	55.5	8.24	4.67303e+08
High	Master Protein	Q7ZUS7	Serine/threonine-protein phosphatase OS=Danio rerio OX=7955 GN=ppp6c PE=1 SV=1	9.97	0	41.783	45	14	35	14	305	35.1	5.69	4.64723e+08
High	Master Protein	F8W2D1	peptidylprolyl isomerase OS=Danio rerio OX=7955 GN=fkbp4 PE=1 SV=1	24.99	0	102.461	61	25	80	25	450	50.6	5.15	4.63024e+08
High	Master Protein	A7MBY2	THO complex subunit 4 OS=Danio rerio OX=7955 GN=alyref PE=1 SV=1	5.73	0	23.255	31	7	20	7	280	28.6	10.98	4.62445e+08
High	Master Protein	Q7T1K0	Large ribosomal subunit protein uL22 OS=Danio rerio OX=7955 GN=rpl17 PE=1 SV=1	10.47	0	44.714	68	15	37	15	184	21.4	10.11	4.62318e+08
High	Master Protein	Q6NX86	High mobility group box 1a OS=Danio rerio OX=7955 GN=hmgb1a PE=1 SV=1	20.17	0	54.49	59	16	54	11	205	23.7	6.23	4.61493e+08
High	Master Protein	A0A8M1NEM1	Myosin-9 OS=Danio rerio OX=7955 GN=myh9a PE=1 SV=1	81.29	0	529.232	57	120	296	85	1961	227.3	5.53	4.61054e+08
High	Master Protein	Q7SZQ6	Rho GDP dissociation inhibitor (GDI) gamma OS=Danio rerio OX=7955 GN=arhgdig PE=1 SV=1	12.9	0	56.924	66	12	43	12	204	23.4	5.29	4.60629e+08
High	Master Protein	Q6IQK2	Ubiquitin-conjugating enzyme E2 L3 OS=Danio rerio OX=7955 GN=ube2l3a PE=1 SV=1	10.53	0	32.68	74	9	35	2	154	17.8	8.85	4.58832e+08
High	Master Protein	Q3B7F0	Ubiquitin-conjugating enzyme E2 variant 1 OS=Danio rerio OX=7955 GN=ube2v1 PE=1 SV=1	11.95	0	30.917	56	9	48	5	147	16.7	9.11	458164768
High	Master Protein	A0A8M1Q134	Pentraxin family member OS=Danio rerio OX=7955 GN=apcs PE=1 SV=1	5.12	0	35.578	37	8	41	8	241	27.5	8.65	4.57884e+08
High	Master Protein	Q66ID2	Peptidyl-prolyl cis-trans isomerase OS=Danio rerio OX=7955 GN=ppifa PE=2 SV=1	2.91	0	20.918	50	8	9	7	189	20.5	8.32	456274208
High	Master Protein	Q9PUL9	Mitochondrial carrier homolog 2 OS=Danio rerio OX=7955 GN=mtch2 PE=1 SV=1	9.75	0	40.5	38	11	32	11	300	33	8.63	4.55841e+08
High	Master Protein	Q6PBX9	Receptor expression-enhancing protein 5 OS=Danio rerio OX=7955 GN=reep5 PE=1 SV=1	3.38	0	13.017	19	4	8	4	189	21.4	8.47	4.55728e+08
High	Master Protein	A0A8M9QIR2	Poly [ADP-ribose] polymerase OS=Danio rerio OX=7955 GN=parp2 PE=1 SV=1	31.14	0	125.977	55	35	102	35	649	73.1	8	4.55326e+08
High	Master Protein	Q6DH81	Acyl carrier protein OS=Danio rerio OX=7955 GN=ndufab1a PE=1 SV=1	3.58	0	16.964	15	2	15	2	155	17.7	6.64	454996532
High	Master Protein	Q7ZUX8	Dynein light chain roadblock OS=Danio rerio OX=7955 GN=dynlrb1 PE=1 SV=1	12.82	0	19.771	55	4	40	4	96	10.8	7.25	4.54284e+08
High	Master Protein	Q568L5	Aldo-keto reductase family 1 member A1-B OS=Danio rerio OX=7955 GN=akr1a1b PE=2 SV=1	15.8	0	51.623	42	14	43	14	324	36.8	6.7	4.54093e+08
High	Master Protein	A0A2R8PYT0	UV excision repair protein RAD23 OS=Danio rerio OX=7955 GN=rad23b PE=1 SV=1	11.49	0	51.187	30	13	29	8	381	40.2	4.68	4.53753e+08
High	Master Protein	A3KNN5	26S proteasome non-ATPase regulatory subunit 14 OS=Danio rerio OX=7955 GN=psmd14 PE=1 SV=1	7.32	0	39.602	38	12	26	12	310	34.6	6.4	4.53492e+08
High	Master Protein	A5WWI5	Alpha-2-HS-glycoprotein 2 OS=Danio rerio OX=7955 GN=ahsg2 PE=1 SV=1	9.05	0	21.454	15	6	21	6	386	42.4	5.91	4.52518e+08
High	Master Protein	Q6PBJ8	peptidylprolyl isomerase OS=Danio rerio OX=7955 GN=fkbp1aa PE=1 SV=1	7.28	0	28.422	57	6	35	4	108	11.7	7.99	4.51697e+08
High	Master Protein	Q642I9	Cytochrome c oxidase subunit OS=Danio rerio OX=7955 GN=cox6a1 PE=1 SV=1	5.57	0	8.85	27	3	19	3	108	12.2	9.48	4.5025e+08
High	Master Protein	Q6IQI3	Prostaglandin E synthase 3 OS=Danio rerio OX=7955 GN=ptges3b PE=1 SV=1	8.23	0	24.346	46	7	33	6	158	18.2	4.56	4.49484e+08
High	Master Protein	Q7ZZ04	Enoyl-CoA hydratase, mitochondrial OS=Danio rerio OX=7955 GN=echs1 PE=1 SV=1	12.49	0	54.661	55	15	35	15	291	31.2	8.56	4.4865e+08
High	Master Protein	Q7ZWE5	26S proteasome non-ATPase regulatory subunit 6 OS=Danio rerio OX=7955 GN=psmd6 PE=1 SV=1	19.1	0	95.84	51	26	58	26	386	45.3	6.73	4.47194e+08
High	Master Protein	F1QGB9	Cilia and flagella-associated protein 58 OS=Danio rerio OX=7955 GN=cfap58 PE=1 SV=1	40.49	0	225.353	59	64	137	63	885	104.6	8.07	446502096
High	Master Protein	Q91398	Casein kinase II subunit beta OS=Danio rerio OX=7955 GN=csnk2b PE=2 SV=1	8.17	0	38.047	51	9	29	9	215	24.9	5.55	4.46354e+08
High	Master Protein	Q9PU58	Protein NipSnap homolog 2 OS=Danio rerio OX=7955 GN=nipsnap2 PE=2 SV=2	4.76	0	37.429	30	10	23	8	286	33.6	9.11	4.43242e+08
High	Master Protein	Q6PBW7	Small ribosomal subunit protein eS19 OS=Danio rerio OX=7955 GN=rps19 PE=1 SV=1	7.71	0	36.315	61	12	22	12	146	15.9	10.23	4.43127e+08
High	Master Protein	Q6P2U9	COP9 signalosome complex subunit 3 OS=Danio rerio OX=7955 GN=cops3 PE=2 SV=1	10.78	0	65.655	46	17	38	17	423	47.9	6.83	442668528
High	Master Protein	Q6DGI6	Thioredoxin OS=Danio rerio OX=7955 GN=txn PE=1 SV=1	5.01	0	19.475	57	7	20	7	107	11.9	5.5	4.42599e+08
High	Master Protein	Q8AW82	Novel protein similar to human proliferation-associated 2G4 protein (PA2G4) OS=Danio rerio OX=7955 GN=pa2g4a PE=1 SV=1	20.03	0	95.433	63	23	70	15	392	43.3	7.94	4.41164e+08
High	Master Protein	Q3B750	Cytochrome b-c1 complex subunit 6 OS=Danio rerio OX=7955 GN=uqcrh PE=1 SV=1	6.75	0	22.04	52	6	28	6	90	10.7	4.46	4.40227e+08
High	Master Protein	A0A0R4IHR0	3'(2'),5'-bisphosphate nucleotidase 1 OS=Danio rerio OX=7955 GN=bpnt1 PE=1 SV=1	9.41	0	50.246	50	14	38	14	331	35.7	6.86	440157797
High	Master Protein	Q6PBY6	Mitochondrial import receptor subunit TOM70 OS=Danio rerio OX=7955 GN=tomm70a PE=1 SV=1	18.51	0	99.05	56	31	57	31	578	65.1	6.86	4.39089e+08
High	Master Protein	F8WK50	Protein flightless-1 homolog OS=Danio rerio OX=7955 GN=flii PE=1 SV=1	7.23	0	38.394	12	15	21	15	1259	143.7	6.04	4.37731e+08
High	Master Protein	Q6NYE1	Fibrinogen beta chain OS=Danio rerio OX=7955 GN=fgb PE=1 SV=1	21.48	0	90.533	54	25	71	25	485	54.4	7.84	4.36241e+08
High	Master Protein	Q503U3	Mitochondrial fission factor homolog A OS=Danio rerio OX=7955 GN=zgc:110130 PE=2 SV=1	7.09	0	39.64	44	11	40	11	275	31.3	7.05	436213942
High	Master Protein	O57332	Proteasome subunit beta OS=Danio rerio OX=7955 GN=psmb6 PE=1 SV=1	5.49	0	25.144	41	7	21	7	223	24.1	5.24	4.32546e+08
High	Master Protein	Q08C42	ATP synthase subunit e, mitochondrial OS=Danio rerio OX=7955 GN=atp5meb PE=1 SV=1	5.84	0	25.734	56	7	25	5	71	8.3	7.25	431924944
High	Master Protein	A0A8M9QE74	Serpin peptidase inhibitor, clade A (Alpha-1 antiproteinase, antitrypsin), member 7 isoform X1 OS=Danio rerio OX=7955 GN=serpina7 PE=1 SV=1	14.26	0	47.98	27	12	38	4	425	48.8	5.38	429402744
High	Master Protein	Q6PUQ3	Actin-related protein 3 OS=Danio rerio OX=7955 GN=actr3 PE=1 SV=1	27.06	0	85.617	59	23	97	23	418	47.4	5.88	4.2902e+08
High	Master Protein	O42364	Apolipoprotein Eb OS=Danio rerio OX=7955 GN=apoeb PE=2 SV=1	16.24	0	90.723	70	20	51	20	281	31.7	4.97	4.28773e+08
High	Master Protein	Q1LYC9	Calpain small subunit 1 OS=Danio rerio OX=7955 GN=capns1a PE=1 SV=1	11.72	0	56.032	63	14	49	13	216	24.4	5.47	4.28648e+08
High	Master Protein	E7F7T9	EF-hand domain family, member B OS=Danio rerio OX=7955 GN=efhb PE=1 SV=1	19.22	0	82.295	41	23	61	23	585	65.9	8.54	428164944
High	Master Protein	Q6PBW8	palmitoyl-protein hydrolase OS=Danio rerio OX=7955 GN=lypla2 PE=1 SV=1	10.85	0	28.631	35	8	30	8	232	25.1	6.62	428008754
High	Master Protein	Q5M9P8	ADP-ribosylation factor-like protein 6 OS=Danio rerio OX=7955 GN=arl6 PE=2 SV=1	6.39	0	45.576	64	11	28	11	186	21	8.25	427503680
High	Master Protein	Q803B3	Ubiquitin carboxyl-terminal hydrolase OS=Danio rerio OX=7955 GN=usp14 PE=1 SV=1	11.53	0	70.538	39	19	47	19	489	55.4	5.48	4.25995e+08
High	Master Protein	Q1LWZ0	Calaxin OS=Danio rerio OX=7955 GN=clxn PE=2 SV=2	13.26	0	58.306	66	15	46	15	210	24.5	5.15	4.25953e+08
High	Master Protein	Q6PE26	Calreticulin OS=Danio rerio OX=7955 GN=calr3a PE=1 SV=1	25.76	0	91.327	59	25	76	16	418	48.5	4.53	424577460
High	Master Protein	A7MBX1	Calpain, small subunit 1 b OS=Danio rerio OX=7955 GN=capns1b PE=1 SV=1	8.99	0	60.112	76	14	47	12	213	24.3	5.22	4.23844e+08
High	Master Protein	A0A8M9QGP2	lysozyme OS=Danio rerio OX=7955 GN=wu:fj19g03 PE=4 SV=1	7.25	0	32.675	36	10	20	10	273	30.1	5.5	4.2291e+08
High	Master Protein	Q502L7	Adenylate kinase 8 OS=Danio rerio OX=7955 GN=ak8 PE=2 SV=1	15.74	0	54.788	43	19	49	19	486	55.6	6.58	4.22421e+08
High	Master Protein	A8E7N8	Proteasome subunit beta OS=Danio rerio OX=7955 GN=psmb4 PE=1 SV=1	6.1	0	35.277	41	7	38	7	256	28.4	6.4	4.19025e+08
High	Master Protein	A0A8M2BFN1	Long-chain-fatty-acid--CoA ligase OS=Danio rerio OX=7955 GN=acsl1a PE=1 SV=1	8.62	0	34.501	18	14	19	11	697	77.3	8.02	4.18293e+08
High	Master Protein	A0A8M2BH47	Copine-1 isoform X1 OS=Danio rerio OX=7955 GN=cpne1 PE=1 SV=1	14.34	0	74.532	45	22	52	22	539	59.9	6.19	4.18212e+08
High	Master Protein	Q7SZC7	Membrane-associated progesterone receptor component 2 OS=Danio rerio OX=7955 GN=pgrmc2 PE=1 SV=1	9.04	0	44.376	61	12	25	11	201	22.5	4.83	4.17689e+08
High	Master Protein	Q6DG67	ATP-citrate synthase OS=Danio rerio OX=7955 GN=aclya PE=1 SV=1	48.61	0	216.22	59	60	142	48	1092	119.6	7.24	4.10778e+08
High	Master Protein	Q6NV33	Isocitrate dehydrogenase [NAD] subunit, mitochondrial OS=Danio rerio OX=7955 GN=idh3a PE=1 SV=1	18.45	0	74.952	58	20	59	20	365	40	7.39	4.10689e+08
High	Master Protein	A0A8M1QUS6	Myosin-9 OS=Danio rerio OX=7955 GN=myh9b PE=1 SV=1	71.68	0	435.971	62	111	269	72	1698	197.4	5.58	4.10362e+08
High	Master Protein	E7FD23	Si:dkey-276j7.1 OS=Danio rerio OX=7955 GN=si:dkey-276j7.1 PE=1 SV=1	8.07	0	34.218	33	9	20	9	220	23.8	5.17	410269400
High	Master Protein	A0A0R4IPL1	Profilin OS=Danio rerio OX=7955 GN=pfn2b PE=1 SV=1	6.84	0	28.711	48	5	27	5	140	15	7.08	4.10183e+08
High	Master Protein	Q9PTH5	Proteasome activator complex subunit 1 OS=Danio rerio OX=7955 GN=psme1 PE=1 SV=1	13.11	0	65.486	58	15	44	15	248	28.2	7.27	4.09454e+08
High	Master Protein	Q6IMW6	Small ribosomal subunit protein uS15 OS=Danio rerio OX=7955 GN=rps13 PE=1 SV=1	11.08	0	43.857	60	13	28	13	151	17.2	10.7	4.08857e+08
High	Master Protein	A0A0R4IMZ8	Importin subunit beta-1 OS=Danio rerio OX=7955 GN=kpnb1 PE=1 SV=1	15.37	0	95.024	33	25	53	25	876	97.4	4.77	4.0843e+08
High	Master Protein	Q7ZVE0	H/ACA ribonucleoprotein complex subunit 1 OS=Danio rerio OX=7955 GN=gar1 PE=2 SV=1	3.78	0	11.43	20	5	9	5	226	22.8	10.9	4.06934e+08
High	Master Protein	A0JME6	Isochorismatase domain-containing protein 2 OS=Danio rerio OX=7955 GN=isoc2 PE=2 SV=1	11.85	0	45.795	62	8	48	8	197	21.5	7.77	4.0677e+08
High	Master Protein	A0A8M1RMK1	Apolipoprotein B-100 OS=Danio rerio OX=7955 GN=apobb.2 PE=1 SV=1	56.18	0	272.018	34	74	177	74	2633	289.9	6.01	406239005
High	Master Protein	Q7ZUG5	Small ribosomal subunit protein eS21 OS=Danio rerio OX=7955 GN=rps21 PE=1 SV=1	4.85	0	15.295	41	4	11	4	81	8.9	8.51	405860128
High	Master Protein	Q6P1J5	ATP synthase F1 subunit delta OS=Danio rerio OX=7955 GN=atp5f1d PE=1 SV=1	4.46	0	9.975	18	2	22	2	159	16.9	5.12	4.05592e+08
High	Master Protein	Q7ZUJ8	Proteasome subunit beta OS=Danio rerio OX=7955 GN=psmb3 PE=1 SV=1	9.67	0	40.875	43	10	34	10	205	23.1	5.47	404142208
High	Master Protein	Q0P3U4	Cytochrome c oxidase subunit 5B2 OS=Danio rerio OX=7955 GN=cox5b2 PE=1 SV=1	5.83	0	21.405	49	8	20	7	126	14.3	9.07	4.02793e+08
High	Master Protein	Q568H0	Epithelial cell adhesion molecule precursor OS=Danio rerio OX=7955 GN=epcam PE=1 SV=1	11.28	0	48.77	32	12	26	12	303	34.1	7.4	399474152
High	Master Protein	Q7SZQ8	Prostaglandin E synthase 3 OS=Danio rerio OX=7955 GN=ptges3a PE=1 SV=1	5.11	0	21.885	36	6	18	5	159	18.5	4.58	3.97136e+08
High	Master Protein	E9QH74	High mobility group nucleosome-binding domain-containing protein 3 OS=Danio rerio OX=7955 GN=hmgn3 PE=1 SV=1	10.87	0	11.392	13	3	28	2	120	12.9	10.15	396329280
High	Master Protein	Q568P1	Guanosine-3',5'-bis(diphosphate) 3'-pyrophosphohydrolase MESH1 OS=Danio rerio OX=7955 GN=hddc3 PE=2 SV=1	4.11	0	31.056	36	7	13	7	180	20.3	5.95	3.94811e+08
High	Master Protein	Q566R7	Dual specificity protein phosphatase 22-B OS=Danio rerio OX=7955 GN=dusp22b PE=2 SV=2	9.3	0	23.95	34	7	30	7	183	20.6	5.35	3.93373e+08
High	Master Protein	A0A8M9Q0X2	Cilia- and flagella-associated protein 70 isoform X1 OS=Danio rerio OX=7955 GN=cfap70 PE=1 SV=1	25.28	0	112.727	34	31	78	31	1050	117.6	5.55	3.93167e+08
High	Master Protein	A0A8M3B1C6	Uncharacterized protein C16orf96 homolog OS=Danio rerio OX=7955 GN=LOC100330159 PE=4 SV=1	22.19	0	97.199	42	28	71	28	748	83.9	6.32	3.92567e+08
High	Master Protein	Q7ZV05	Small ribosomal subunit protein uS17 OS=Danio rerio OX=7955 GN=rps11 PE=1 SV=1	9.14	0	38.592	57	12	21	12	159	18.4	10.46	3.92011e+08
High	Master Protein	Q4VBI6	Tubulin beta chain OS=Danio rerio OX=7955 GN=tubb2 PE=1 SV=1	257.73	0	136.402	49	24	663	2	449	50.5	4.87	391614842
High	Master Protein	B8A5L6	Fibrinogen alpha chain OS=Danio rerio OX=7955 GN=fga PE=1 SV=1	22.33	0	99.573	48	32	63	31	684	75.2	6.1	3.90666e+08
High	Master Protein	A0A0R4IW21	Si:ch211-284k5.2 OS=Danio rerio OX=7955 GN=si:ch211-284k5.2 PE=1 SV=1	9.07	0	38.621	47	11	26	11	193	22.8	9.63	3.87863e+08
High	Master Protein	Q566U4	Kynurenine formamidase OS=Danio rerio OX=7955 GN=afmid PE=2 SV=2	6.19	0	35.29	51	11	23	11	293	32.4	5.38	3.84628e+08
High	Master Protein	A0A8M1P3V2	Radial spoke head 14 homolog OS=Danio rerio OX=7955 GN=rsph14 PE=1 SV=1	13.84	0	53.863	47	12	49	12	340	37.1	5.16	383594376
High	Master Protein	A0A8M2B865	Calpastatin OS=Danio rerio OX=7955 GN=cast PE=1 SV=1	20.42	0	79.93	31	27	57	26	845	88	8.68	3.83432e+08
High	Master Protein	Q8AYE3	Antithrombin OS=Danio rerio OX=7955 GN=serpinc1 PE=1 SV=1	12.27	0	55.782	40	16	41	16	450	50.8	7.66	3.81178e+08
High	Master Protein	Q5TYW6	Radial spoke head protein 9 homolog OS=Danio rerio OX=7955 GN=rsph9 PE=1 SV=1	8.1	0	44.76	45	12	30	12	277	30.9	5.78	3.80045e+08
High	Master Protein	A0A8M3AZC1	Tctex1 domain-containing protein 3-like OS=Danio rerio OX=7955 GN=LOC100149647 PE=1 SV=1	6.87	0	16.266	34	7	16	6	144	16.9	5.02	3.80024e+08
High	Master Protein	Q6DGB2	Inositol-1-monophosphatase OS=Danio rerio OX=7955 GN=impa1 PE=1 SV=1	9.3	0	53.846	49	14	33	14	282	30.6	4.97	3.77474e+08
High	Master Protein	Q7ZV49	Hypoxanthine phosphoribosyltransferase OS=Danio rerio OX=7955 GN=hprt1 PE=1 SV=1	16.76	0	57.818	61	13	52	11	218	24.7	6.68	3.74847e+08
High	Master Protein	Q4V9N1	Translin OS=Danio rerio OX=7955 GN=tsn PE=1 SV=1	14.03	0	59.806	59	16	45	16	227	26.2	5.97	3.74152e+08
High	Master Protein	Q6PEH5	Ubiquitin-conjugating enzyme E2 variant 2 OS=Danio rerio OX=7955 GN=ube2v2 PE=2 SV=1	24.16	0	43.391	72	11	75	7	145	16.3	8.09	3.73866e+08
High	Master Protein	Q7ZV25	Tubulin-specific chaperone A OS=Danio rerio OX=7955 GN=tbca PE=1 SV=1	8.76	0	29.989	60	10	21	10	108	12.6	5.41	3.72906e+08
High	Master Protein	Q7ZUG1	Large ribosomal subunit protein uL11 OS=Danio rerio OX=7955 GN=rpl12 PE=1 SV=1	8.69	0	33.039	64	10	27	10	165	17.7	9.29	369599208
High	Master Protein	Q4VBI5	NADH dehydrogenase [ubiquinone] 1 alpha subcomplex subunit 2 OS=Danio rerio OX=7955 GN=ndufa2 PE=1 SV=1	6.53	0	41.95	81	9	24	9	101	11.1	9.29	369309976
High	Master Protein	Q6PBR3	Dehydrogenase/reductase (SDR family) member 9 OS=Danio rerio OX=7955 GN=dhrs9 PE=1 SV=1	14.2	0	71.081	55	21	50	21	319	35.7	8.66	3.68553e+08
High	Master Protein	Q1RLT1	GMP reductase OS=Danio rerio OX=7955 GN=gmpr2 PE=1 SV=1	10.51	0	52.244	41	15	35	15	348	37.5	7.91	368457216
High	Master Protein	Q1MT86	Ubiquitin carboxyl-terminal hydrolase OS=Danio rerio OX=7955 GN=usp5 PE=1 SV=1	18.75	0	95.567	35	25	62	24	853	94.7	4.98	368050112
High	Master Protein	F6NXD5	Myristoylated alanine-rich C-kinase substrate OS=Danio rerio OX=7955 GN=marcksb PE=1 SV=1	8.78	0	40.069	38	10	25	10	227	23.2	4.56	3.67076e+08
High	Master Protein	Q9PUC4	Proteasome activator complex subunit 2 OS=Danio rerio OX=7955 GN=psme2 PE=1 SV=1	19.11	0	53.087	51	13	51	13	244	27.7	5.36	3.65663e+08
High	Master Protein	Q6PC90	40S ribosomal protein S12 OS=Danio rerio OX=7955 GN=rps12 PE=1 SV=1	7.78	0	38.518	63	9	30	9	132	14.5	7.24	3.65277e+08
High	Master Protein	Q8AW03	NADH dehydrogenase [ubiquinone] 1 alpha subcomplex subunit 6 OS=Danio rerio OX=7955 GN=ndufa6 PE=1 SV=1	6.33	0	18.501	45	5	23	5	128	15.1	9.92	365075052
High	Master Protein	Q567N5	Large ribosomal subunit protein eL6 OS=Danio rerio OX=7955 GN=rpl6 PE=1 SV=1	14.53	0	60.175	45	16	40	16	265	30.5	11.06	3.64843e+08
High	Master Protein	E7F133	Coiled-coil domain containing 173 OS=Danio rerio OX=7955 GN=cfap210 PE=1 SV=1	25.63	0	131.74	48	37	86	37	551	64.8	9.31	364786992
High	Master Protein	P62247	Small ribosomal subunit protein eS8 OS=Danio rerio OX=7955 GN=rps8 PE=1 SV=2	12.13	0	48.694	50	11	39	8	208	24.1	10.52	3.64619e+08
High	Master Protein	A4QPA0	Malic enzyme OS=Danio rerio OX=7955 GN=me3 PE=1 SV=1	10.61	0	46.334	27	15	33	13	603	66.7	7.39	363692672
High	Master Protein	B8JMZ3	Protein dpy-30 homolog OS=Danio rerio OX=7955 GN=dpy30 PE=1 SV=1	1.98	0	6.274	13	2	6	2	106	11.9	5.06	362971192
High	Master Protein	Q6PBY3	Endothelial differentiation-related factor 1 homolog OS=Danio rerio OX=7955 GN=edf1 PE=2 SV=1	10.47	0	51.683	72	15	29	15	146	16.1	9.69	3.62564e+08
High	Master Protein	A0A8M3AUB3	F-actin-capping protein subunit beta OS=Danio rerio OX=7955 GN=capzb PE=1 SV=1	15.66	0	73.833	56	20	53	20	274	31.1	5.59	3.62548e+08
High	Master Protein	Q7ZV96	Large ribosomal subunit protein uL16 OS=Danio rerio OX=7955 GN=rpl10 PE=1 SV=1	9.52	0	40.178	40	11	26	11	215	24.6	10.17	361246624
High	Master Protein	Q7ZW95	Ribosomal protein L4 OS=Danio rerio OX=7955 GN=rpl4 PE=1 SV=1	19.11	0	80.985	56	24	62	24	375	42.5	11.12	3.59863e+08
High	Master Protein	A0A8M3AR12	Septin OS=Danio rerio OX=7955 GN=septin7b PE=1 SV=1	29.9	0	126.303	63	30	110	16	425	49.4	8.16	3.5731e+08
High	Master Protein	Q7ZUQ1	Cell division control protein 42 homolog OS=Danio rerio OX=7955 GN=cdc42l PE=1 SV=1	10.06	0	37.071	49	9	32	6	191	21.3	6.55	3.56516e+08
High	Master Protein	Q5RG12	Heat shock protein HSP 90-alpha OS=Danio rerio OX=7955 GN=hsp90aa1.2 PE=1 SV=1	82.73	0	192.57	53	45	284	11	734	84.6	5.01	351858320
High	Master Protein	A0A8M6Z906	Inter-alpha-trypsin inhibitor heavy chain H4 isoform X1 OS=Danio rerio OX=7955 GN=itih3b.2 PE=1 SV=1	28.77	0	132.764	44	37	92	35	930	103.5	6.6	3.49418e+08
High	Master Protein	Q08CA7	Mesencephalic astrocyte-derived neurotrophic factor precursor OS=Danio rerio OX=7955 GN=manf PE=1 SV=1	8.43	0	41.481	45	12	25	12	180	20.2	8.18	3.49061e+08
High	Master Protein	Q803R9	aldehyde dehydrogenase (NAD(+)) OS=Danio rerio OX=7955 GN=aldh7a1 PE=1 SV=1	16.58	0	71.995	36	17	51	17	511	55.6	6.32	3.48693e+08
High	Master Protein	A5WVT4	Phospholipid scramblase OS=Danio rerio OX=7955 GN=si:ch211-71m22.1 PE=1 SV=1	5.9	0	42.562	46	10	32	10	263	29.5	5.44	347872996
High	Master Protein	Q6NW56	KH domain containing, RNA binding, signal transduction associated 1 OS=Danio rerio OX=7955 GN=khdrbs1a PE=1 SV=1	9.9	0	35.991	21	12	27	12	370	40.3	8.37	3.47459e+08
High	Master Protein	Q1LUT0	Nuclear transport factor 2 OS=Danio rerio OX=7955 GN=nutf2 PE=1 SV=1	6.46	0	18.8	54	5	13	5	127	14.3	5.38	3.46609e+08
High	Master Protein	A0A8M3AS40	Sperm flagellar protein 2 isoform X1 OS=Danio rerio OX=7955 GN=spef2 PE=1 SV=1	26	0	165.664	27	45	79	45	1705	195.6	6.02	3.46423e+08
High	Master Protein	A3KMH5	enoyl-CoA hydratase OS=Danio rerio OX=7955 GN=hadhab PE=1 SV=1	28.77	0	144.611	54	39	112	32	763	82.8	9.01	3.45573e+08
High	Master Protein	Q7SZC2	Exportin-2 OS=Danio rerio OX=7955 GN=cse1l PE=1 SV=2	27.59	0	111.491	34	32	82	32	971	110	5.52	3.45244e+08
High	Master Protein	Q7SXL4	Nucleoside diphosphate kinase OS=Danio rerio OX=7955 GN=nme2b.2 PE=1 SV=1	22.02	0	42.778	73	12	53	7	153	17.1	7.28	345046529
High	Master Protein	Q6NYH5	Sodium/potassium-transporting ATPase subunit beta OS=Danio rerio OX=7955 GN=atp1b1a PE=1 SV=1	8.9	0	55.236	52	16	41	16	306	35.2	7.56	3.43421e+08
High	Master Protein	F1QWX4	Sepiapterin reductase OS=Danio rerio OX=7955 GN=spra PE=1 SV=1	8.35	0	40.499	59	12	25	12	261	28.5	5.92	3.41541e+08
High	Master Protein	Q3B7G4	Apolipoprotein A-IV OS=Danio rerio OX=7955 GN=apoa4b.1 PE=1 SV=1	23.93	0	79.507	60	16	75	5	255	29.4	4.74	3.41386e+08
High	Master Protein	F1Q890	Plasminogen OS=Danio rerio OX=7955 GN=plg PE=1 SV=1	26.77	0	131.711	51	40	82	40	818	91.6	6.89	3.40959e+08
High	Master Protein	A0A0G2L1H9	Sperm-associated antigen 8 OS=Danio rerio OX=7955 GN=spag8 PE=1 SV=1	4.89	0	34.179	54	10	18	10	198	22.1	7.9	3.40954e+08
High	Master Protein	Q3KR14	Peptidyl-prolyl cis-trans isomerase OS=Danio rerio OX=7955 GN=ppil1 PE=1 SV=1	6.01	0	25.365	47	8	18	8	166	18.2	7.44	340163904
High	Master Protein	B0S7K8	Coilin OS=Danio rerio OX=7955 GN=coil PE=1 SV=1	1.41	0	7.525	7	4	5	4	532	58.2	9.31	3.40081e+08
High	Master Protein	Q8JFV8	Synaptic vesicle membrane protein VAT-1 homolog OS=Danio rerio OX=7955 GN=vat1 PE=2 SV=1	12.86	0	68.518	39	20	45	20	484	53.5	6.83	338422416
High	Master Protein	A3KP44	thioredoxin-dependent peroxiredoxin OS=Danio rerio OX=7955 GN=prdx4 PE=1 SV=1	8.33	0	34.944	40	9	28	8	260	29.1	6.79	3.37972e+08
High	Master Protein	Q05AK7	Uncharacterized protein LOC564082 OS=Danio rerio OX=7955 GN=spa17 PE=2 SV=1	6.05	0	26.548	15	8	21	8	660	73.1	4.07	3.35006e+08
High	Master Protein	Q6P6E7	Small ribosomal subunit protein uS10 OS=Danio rerio OX=7955 GN=rps20 PE=1 SV=1	5.1	0	23.733	57	8	20	8	119	13.3	9.94	3.34896e+08
High	Master Protein	Q6PFU7	Carbonic anhydrase OS=Danio rerio OX=7955 GN=ca2 PE=1 SV=1	8.46	0	21.513	28	7	21	7	260	28.9	8.56	334661512
High	Master Protein	A0A8M9PP44	Nucleoside diphosphate kinase OS=Danio rerio OX=7955 GN=nme2a PE=1 SV=1	7.64	0	27.487	43	8	18	8	178	19.6	6.02	334556480
High	Master Protein	Q66I24	Argininosuccinate synthase OS=Danio rerio OX=7955 GN=ass1 PE=2 SV=1	10.05	0	42.873	31	14	29	14	414	47.1	6.9	3.33468e+08
High	Master Protein	E7FAN5	Prothrombin OS=Danio rerio OX=7955 GN=f2 PE=1 SV=1	26.04	0	101.392	42	27	77	27	635	71.8	7.46	3.33237e+08
High	Master Protein	Q803Q7	Fructose-bisphosphate aldolase OS=Danio rerio OX=7955 GN=aldoaa PE=1 SV=1	23.33	0	93.089	64	29	80	13	364	39.7	8.19	3.32587e+08
High	Master Protein	Q5XJM1	Leucine-rich repeat-containing protein 23 OS=Danio rerio OX=7955 GN=lrrc23 PE=1 SV=1	14.15	0	55.548	48	14	47	14	326	36.3	4.81	3.32513e+08
High	Master Protein	A0A8M1PAE4	Selenoprotein H OS=Danio rerio OX=7955 GN=selenoh PE=1 SV=1	6.41	0	33.593	52	10	24	10	127	14.5	9.16	3.32227e+08
High	Master Protein	F6P1Y9	Acyl-CoA thioesterase 13 OS=Danio rerio OX=7955 GN=acot13 PE=1 SV=1	4.9	0	28.52	51	7	16	7	146	15.6	8.72	331684406
High	Master Protein	Q6AZA2	NADH dehydrogenase [ubiquinone] flavoprotein 1, mitochondrial OS=Danio rerio OX=7955 GN=ndufv1 PE=1 SV=1	18.01	0	68.546	46	19	48	19	492	53.7	8.38	3.31343e+08
High	Master Protein	Q24JV0	Zgc:136962 OS=Danio rerio OX=7955 GN=mycbp PE=1 SV=1	2.88	0	15.528	35	3	12	3	104	12	4.89	329790915
High	Master Protein	Q6PBK0	NADH dehydrogenase [ubiquinone] 1 beta subcomplex subunit 4 OS=Danio rerio OX=7955 GN=ndufb4 PE=1 SV=1	6.7	0	26.375	45	7	22	7	130	15.3	9.85	3.28794e+08
High	Master Protein	Q7ZTH9	Isovaleryl-CoA dehydrogenase, mitochondrial OS=Danio rerio OX=7955 GN=ivd PE=1 SV=1	10.43	0	45.269	35	14	40	14	418	45.8	7.83	328154678
High	Master Protein	E7F8S4	Transketolase OS=Danio rerio OX=7955 GN=tkta PE=1 SV=1	5.07	0	12.673	6	4	14	4	628	69.3	7.49	326914028
High	Master Protein	F1QU35	26S proteasome non-ATPase regulatory subunit 5 OS=Danio rerio OX=7955 GN=psmd5 PE=1 SV=1	10.22	0	65.212	35	16	33	16	505	55.2	5.02	3.25227e+08
High	Master Protein	Q503L0	Peptidyl-prolyl cis-trans isomerase OS=Danio rerio OX=7955 GN=ppil6 PE=1 SV=1	5.9	0	43.135	43	14	30	14	293	33	6.32	3.25145e+08
High	Master Protein	B3DJ34	Phosphatidylinositol 5-phosphate 4-kinase type-2 alpha OS=Danio rerio OX=7955 GN=pip4k2aa PE=1 SV=1	18.71	0	78.6	41	20	64	9	404	46.1	6.7	3.24658e+08
High	Master Protein	Q6P3G9	Endoplasmic reticulum protein 44 OS=Danio rerio OX=7955 GN=erp44 PE=1 SV=1	13.14	0	76.612	51	22	44	22	408	47	5.34	3.2432e+08
High	Master Protein	Q6P5M3	Small ribosomal subunit protein uS4 OS=Danio rerio OX=7955 GN=rps9 PE=1 SV=1	14.67	0	48.323	47	14	37	14	194	22.5	10.51	3.23935e+08
High	Master Protein	Q6PC80	Small ribosomal subunit protein uS7 OS=Danio rerio OX=7955 GN=rps5 PE=1 SV=1	6.32	0	34.39	28	9	16	9	204	22.9	9.61	3.23656e+08
High	Master Protein	Q7ZV82	Large ribosomal subunit protein eL27 OS=Danio rerio OX=7955 GN=rpl27 PE=1 SV=3	5.1	0	22.856	54	7	13	7	136	15.8	10.62	3.22145e+08
High	Master Protein	O42248	Small ribosomal subunit protein RACK1 OS=Danio rerio OX=7955 GN=gnb2l1 PE=1 SV=1	13.71	0	71.488	57	18	42	18	317	35.1	7.69	3.18941e+08
High	Master Protein	A2RV44	Uncharacterized protein LOC100009654 OS=Danio rerio OX=7955 GN=wu:fb58f07 PE=2 SV=1	43.5	0	60.249	20	14	138	3	486	55.2	5.58	318916180
High	Master Protein	A0A8M2B3J4	Clathrin heavy chain OS=Danio rerio OX=7955 GN=cltcb PE=1 SV=1	69.52	0	297.585	50	79	265	25	1685	192.4	5.69	318757920
High	Master Protein	Q6P5L3	Large ribosomal subunit protein eL19 OS=Danio rerio OX=7955 GN=rpl19 PE=1 SV=1	6.64	0	25.656	34	8	19	8	196	23.4	11.46	3.1672e+08
High	Master Protein	Q9MIY6	ATP synthase protein 8 OS=Danio rerio OX=7955 GN=mt-atp8 PE=3 SV=1	4.12	0	9.118	50	3	8	3	54	6.6	7.42	316650004
High	Master Protein	Q9PTF2	Nucleoside diphosphate kinase homolog 7 OS=Danio rerio OX=7955 GN=nme7 PE=1 SV=1	19.68	0	70.468	49	17	63	17	374	41.8	6.55	3.14358e+08
High	Master Protein	Q7ZWG9	Sigma non-opioid intracellular receptor 1 OS=Danio rerio OX=7955 GN=sigmar1 PE=2 SV=1	1.65	0	11.423	13	2	6	2	222	24.9	6.54	314335424
High	Master Protein	A0A8M2BJ64	Phospholipid transfer protein C2CD2L isoform X1 OS=Danio rerio OX=7955 GN=c2cd2l PE=1 SV=1	8.27	0	54.994	24	16	32	16	713	77.1	8.16	3.14299e+08
High	Master Protein	Q64HD0	Sex hormone-binding globulin OS=Danio rerio OX=7955 GN=shbg PE=1 SV=1	19.12	0	70.576	47	15	55	15	381	42	5.91	3.13241e+08
High	Master Protein	Q6PBW9	Ribulose-phosphate 3-epimerase OS=Danio rerio OX=7955 GN=rpe PE=1 SV=1	7.02	0	22.006	27	6	21	6	228	24.8	5.16	3.13172e+08
High	Master Protein	Q6NYS8	Dolichyl-diphosphooligosaccharide--protein glycosyltransferase 48 kDa subunit OS=Danio rerio OX=7955 GN=ddost PE=2 SV=2	9.5	0	43.319	27	11	33	11	441	48.5	5.48	3.13155e+08
High	Master Protein	Q6NWI0	Tubulin alpha chain OS=Danio rerio OX=7955 GN=tuba5 PE=1 SV=1	110.96	0	129.105	63	28	372	6	449	50	5.15	3.12841e+08
High	Master Protein	Q90XS8	Retinal dehydrogenase 2 OS=Danio rerio OX=7955 GN=aldh1a2 PE=1 SV=1	17.15	0	89.824	47	24	59	20	518	56.5	6.23	3.12521e+08
High	Master Protein	Q6PBW4	Peptidyl-prolyl cis-trans isomerase OS=Danio rerio OX=7955 GN=ppib PE=1 SV=1	10.48	0	43.613	48	12	32	10	216	23.9	9.22	312449456
High	Master Protein	F1QCE9	Acyl carrier protein OS=Danio rerio OX=7955 GN=ndufab1b PE=1 SV=1	1.44	0	9.731	21	4	5	4	153	17.2	5.22	311978620
High	Master Protein	A0A8M9PKP3	Uncharacterized protein LOC436879 isoform X1 OS=Danio rerio OX=7955 GN=lemd1 PE=1 SV=1	7.5	0	27.453	24	10	26	10	399	44.6	5.15	3.11673e+08
High	Master Protein	Q6IQI6	Large ribosomal subunit protein uL5 OS=Danio rerio OX=7955 GN=rpl11 PE=1 SV=1	4.53	0	17.933	26	5	12	5	178	20.4	9.86	311415240
High	Master Protein	A0A8N7TDX3	Asparagine--tRNA ligase, cytoplasmic OS=Danio rerio OX=7955 GN=nars1 PE=1 SV=1	24.78	0	101.435	38	24	90	24	603	69.2	6.39	3.09648e+08
High	Master Protein	Q6P2T9	Tetraspanin OS=Danio rerio OX=7955 GN=cd63 PE=1 SV=1	1.31	0	7.326	17	3	5	3	237	25.7	7.47	308852872
High	Master Protein	A0A0R4IWN8	Non-histone chromosomal protein HMG-17 OS=Danio rerio OX=7955 GN=hmgn1a PE=3 SV=1	2.61	0	9.882	35	4	11	4	93	10.1	8.81	3.08626e+08
High	Master Protein	B3DID0	FAS-associated factor 2 OS=Danio rerio OX=7955 GN=faf2 PE=1 SV=1	9.04	0	95.348	55	23	55	23	445	52.4	5.25	3.08594e+08
High	Master Protein	P62084	Small ribosomal subunit protein eS7 OS=Danio rerio OX=7955 GN=rps7 PE=1 SV=1	4.05	0	20.326	28	7	13	7	194	22.2	10.1	3.0812e+08
High	Master Protein	A0A8M9PWB5	Tumor protein D54 isoform X1 OS=Danio rerio OX=7955 GN=tpd52l2b PE=1 SV=1	5.51	0	28.353	34	8	22	8	245	26.7	5.71	3.07969e+08
High	Master Protein	Q6DHR2	DnaJ heat shock protein family (Hsp40) member B6a OS=Danio rerio OX=7955 GN=dnajb6a PE=1 SV=1	3.77	0	36.048	33	12	14	12	316	34.3	9.32	3.07869e+08
High	Master Protein	Q5BKV7	Cysteine-rich protein 1 OS=Danio rerio OX=7955 GN=crip1 PE=1 SV=1	1.93	0	4.018	27	2	6	2	77	8.6	8.75	3.06363e+08
High	Master Protein	Q6IQT4	COP9 signalosome complex subunit 2 OS=Danio rerio OX=7955 GN=cops2 PE=2 SV=1	12.26	0	70.492	49	21	48	21	443	51.5	5.47	3.05931e+08
High	Master Protein	Q24JV3	Large ribosomal subunit protein eL31 OS=Danio rerio OX=7955 GN=rpl31 PE=1 SV=1	7.75	0	29.018	60	9	18	9	123	14.3	10.54	305572976
High	Master Protein	Q9PT95	Retinol binding protein OS=Danio rerio OX=7955 GN=rbp4 PE=1 SV=1	9.25	0	31.731	41	8	27	8	192	22	5.03	305052160
High	Master Protein	Q6P698	Plastin-2 OS=Danio rerio OX=7955 GN=lcp1 PE=1 SV=1	25.02	0	122.96	51	31	83	19	624	69.9	5.4	3.05027e+08
High	Master Protein	A0A8M3AWS2	Clathrin heavy chain OS=Danio rerio OX=7955 GN=cltca PE=1 SV=1	68.09	0	306.672	50	80	248	26	1685	192.3	5.64	304938866
High	Master Protein	Q5RGI5	Protein phosphatase 6, regulatory subunit 2a OS=Danio rerio OX=7955 GN=ppp6r2a PE=1 SV=1	20.07	0	137.463	42	36	82	36	878	97.3	4.58	3.03746e+08
High	Master Protein	Q7SXA1	Large ribosomal subunit protein uL24 OS=Danio rerio OX=7955 GN=rpl26 PE=1 SV=1	5.45	0	24.515	30	8	16	8	145	17.3	10.62	3.03628e+08
High	Master Protein	Q7ZUK1	Ubiquitin-conjugating enzyme E2 D2 OS=Danio rerio OX=7955 GN=ube2d2 PE=2 SV=1	3.05	0	13.209	30	4	9	2	147	16.7	7.84	303596800
High	Master Protein	Q1LYQ9	cysteine desulfurase OS=Danio rerio OX=7955 GN=nfs1 PE=1 SV=1	16.57	0	89.171	65	23	63	23	451	50.2	7.71	3.03584e+08
High	Master Protein	Q7SX58	Coronin OS=Danio rerio OX=7955 GN=coro1a PE=1 SV=1	13.99	0	77.019	43	25	47	22	455	50.7	6.68	3.03382e+08
High	Master Protein	A0A8M9PC56	Coiled-coil domain-containing protein 106-like OS=Danio rerio OX=7955 GN=LOC108180305 PE=4 SV=1	12.22	0	52.594	50	14	37	7	263	29.6	9.55	3.03144e+08
High	Master Protein	Q9PV90	Large ribosomal subunit protein uL10 OS=Danio rerio OX=7955 GN=rplp0 PE=2 SV=1	9.43	0	48.428	50	14	27	14	319	34.7	6.57	302263688
High	Master Protein	Q6PH52	Pachytene checkpoint protein 2 homolog OS=Danio rerio OX=7955 GN=trip13 PE=2 SV=1	14.6	0	63.235	46	19	53	19	424	47.7	6.38	3.01185e+08
High	Master Protein	A0A8M6Z7W7	Acylamino-acid-releasing enzyme OS=Danio rerio OX=7955 GN=apeh PE=1 SV=1	14.17	0	85.887	33	23	49	23	745	83.1	5.9	300852316
High	Master Protein	Q7ZUY0	Protein SET OS=Danio rerio OX=7955 GN=seta PE=1 SV=1	9.9	0	40.076	34	10	31	3	269	31	4.26	300552896
High	Master Protein	Q804G7	Annexin OS=Danio rerio OX=7955 GN=anxa4 PE=1 SV=1	23	0	98.866	74	24	66	24	321	35.6	6.46	3.00323e+08
High	Master Protein	A0A0R4IFJ4	Pyruvate carboxylase OS=Danio rerio OX=7955 GN=pcxa PE=1 SV=1	38.67	0	180.674	44	51	120	30	1181	129.8	6.81	2.9964e+08
High	Master Protein	Q499A2	Plasminogen receptor (KT) OS=Danio rerio OX=7955 GN=plgrkt PE=1 SV=1	3.84	0	29.819	50	7	17	7	149	17.1	9.7	298686804
High	Master Protein	Q6PFS4	MICOS complex subunit MIC60 OS=Danio rerio OX=7955 GN=immt PE=1 SV=1	16.84	0	93.727	39	25	55	25	757	83.1	5.43	2.983e+08
High	Master Protein	Q6PC22	NADH dehydrogenase [ubiquinone] 1 alpha subcomplex subunit 8 OS=Danio rerio OX=7955 GN=ndufa8 PE=1 SV=1	4.59	0	27.652	34	7	19	7	172	20	7.64	2.97256e+08
High	Master Protein	A0A8M1PH50	Tetraspanin OS=Danio rerio OX=7955 GN=tspan34b PE=3 SV=1	2.5	0	7.023	9	3	5	3	243	25.8	8.12	2.96208e+08
High	Master Protein	Q6P0T0	NADH dehydrogenase [ubiquinone] iron-sulfur protein 8, mitochondrial OS=Danio rerio OX=7955 GN=ndufs8a PE=1 SV=1	8.59	0	31.088	38	8	28	8	210	23.7	5.97	2.96083e+08
High	Master Protein	A0A8M1PVD2	Alpha-2-macroglobulin-like isoform X2 OS=Danio rerio OX=7955 GN=a2ml PE=1 SV=1	47.7	0	180.652	35	50	124	23	1449	160.3	5.54	295686192
High	Master Protein	Q6PBK3	Small ribosomal subunit protein eS28 OS=Danio rerio OX=7955 GN=rps28 PE=1 SV=1	4.82	0	24.431	64	5	13	5	69	7.8	10.7	2.94957e+08
High	Master Protein	Q6TGT5	Transgelin OS=Danio rerio OX=7955 GN=tagln2 PE=1 SV=1	9.22	0	45.348	59	13	30	10	201	22.4	8.4	2.94878e+08
High	Master Protein	Q5U3M8	Glutathione S-transferase omega OS=Danio rerio OX=7955 GN=gsto2 PE=1 SV=1	10.87	0	37.306	42	11	28	10	240	27.6	8.02	294870480
High	Master Protein	A0A0G2L2Q2	Complex III subunit 9 OS=Danio rerio OX=7955 GN=uqcr10 PE=1 SV=1	2.66	0	15.121	52	4	7	4	62	7.2	9.6	2.94728e+08
High	Master Protein	B3DFU8	RNA helicase OS=Danio rerio OX=7955 GN=ddx19a PE=1 SV=1	17.16	0	71.29	52	21	51	16	471	53.3	6.24	2.93085e+08
High	Master Protein	Q58EB4	3-hydroxyisobutyryl-CoA hydrolase, mitochondrial OS=Danio rerio OX=7955 GN=hibch PE=2 SV=1	9.54	0	49.527	41	15	32	15	382	42.3	7.83	2.92681e+08
High	Master Protein	Q803W0	RNA helicase OS=Danio rerio OX=7955 GN=ddx39ab PE=1 SV=1	22.21	0	91.036	48	23	81	6	427	48.9	5.59	2.92366e+08
High	Master Protein	Q3S344	glutamine--fructose-6-phosphate transaminase (isomerizing) OS=Danio rerio OX=7955 GN=gfpt1 PE=1 SV=1	17.94	0	121.412	53	31	71	30	682	76.7	6.57	2.9161e+08
High	Master Protein	Q804H0	Annexin OS=Danio rerio OX=7955 GN=anxa1c PE=1 SV=1	11.48	0	91.788	70	22	52	18	341	37.6	5.54	2.91341e+08
High	Master Protein	A0A8M1RJN5	Sperm-associated antigen 16 protein OS=Danio rerio OX=7955 GN=spag16 PE=1 SV=1	18.02	0	88.92	45	24	54	24	619	69.3	6.76	2.89986e+08
High	Master Protein	H0WES8	ATP synthase membrane subunit K, mitochondrial OS=Danio rerio OX=7955 GN=atp5md PE=1 SV=1	1.97	0	7.294	45	2	8	2	58	6.3	10.1	288503667
High	Master Protein	X1WE57	Si:ch211-107e6.5 OS=Danio rerio OX=7955 GN=si:ch211-107e6.5 PE=1 SV=1	2.04	0	18.324	32	5	15	5	161	18.3	7.21	2.88449e+08
High	Master Protein	Q7T2B9	Myotrophin OS=Danio rerio OX=7955 GN=mtpn PE=3 SV=1	3.65	0	23.831	69	7	16	7	118	12.7	5.16	2.88424e+08
High	Master Protein	A0A8M1QLT2	Alpha-2-macroglobulin-like OS=Danio rerio OX=7955 GN=LOC100006895 PE=1 SV=1	46.77	0	199.951	38	51	136	18	1449	161.1	5.55	288394648
High	Master Protein	A0A8M2B6V1	U6 snRNA-associated Sm-like protein LSm6 isoform X1 OS=Danio rerio OX=7955 GN=lsm6 PE=1 SV=1	7.05	0	16.665	50	6	21	6	90	10.4	9.74	2.87913e+08
High	Master Protein	F1QNW4	Dynein regulatory complex subunit 4 OS=Danio rerio OX=7955 GN=gas8 PE=2 SV=1	17.32	0	124.121	56	36	66	36	475	56.6	6.9	2.87477e+08
High	Master Protein	Q6P6E4	U6 snRNA-associated Sm-like protein LSm4 OS=Danio rerio OX=7955 GN=lsm4 PE=1 SV=1	12.26	0	27.655	40	8	30	8	143	15.7	9.99	2.86495e+08
High	Master Protein	A0A8M9P7F0	Cullin-9 OS=Danio rerio OX=7955 GN=cul9 PE=1 SV=1	38.73	0	265.457	35	80	134	80	2587	290.1	5.95	286227568
High	Master Protein	Q6DHK1	NAD(P)H-hydrate epimerase OS=Danio rerio OX=7955 GN=naxe PE=1 SV=1	14.91	0	50.087	45	13	47	13	283	30.9	7.31	2.85673e+08
High	Master Protein	A0A8N7TDH1	glutaminase OS=Danio rerio OX=7955 GN=glsb PE=1 SV=1	15.02	0	78.421	29	21	46	13	635	70.7	8.12	2.85575e+08
High	Master Protein	A0A8M9P366	Gelsolin OS=Danio rerio OX=7955 GN=gsna PE=1 SV=1	11.73	0	65.313	27	19	35	18	738	81.4	5.22	285163816
High	Master Protein	Q24JV1	60S ribosomal protein L32 OS=Danio rerio OX=7955 GN=rpl32 PE=1 SV=1	7.74	0	27.962	42	9	21	9	135	15.8	11.47	2.85103e+08
High	Master Protein	A0A8M3ATA4	GTPase IMAP family member 4-like isoform X1 OS=Danio rerio OX=7955 GN=LOC571124 PE=3 SV=1	1.15	0.004	2.655	4	2	4	2	396	46.8	5.54	284546080
High	Master Protein	Q5PR41	Delta(14)-sterol reductase OS=Danio rerio OX=7955 GN=tm7sf2 PE=1 SV=1	6.47	0	25.139	12	7	19	7	421	47.4	8.78	2.8442e+08
High	Master Protein	A0A0R4IHF0	Protein kinase C and casein kinase substrate in neurons 2 OS=Danio rerio OX=7955 GN=pacsin2 PE=1 SV=1	15.92	0	69.554	40	21	49	18	491	56.2	4.93	2.83952e+08
High	Master Protein	F1RDX1	AU RNA-binding protein/enoyl-CoA hydratase OS=Danio rerio OX=7955 GN=auh PE=1 SV=1	16.54	0	67.294	56	18	56	18	325	34.7	8.59	2.82611e+08
High	Master Protein	A8WGC1	UDP-glucuronosyltransferase OS=Danio rerio OX=7955 GN=ugt2b6 PE=2 SV=1	1.55	0	7.498	6	3	4	2	527	60.8	7.49	282161664
High	Master Protein	Q6AZC0	pancreatic elastase OS=Danio rerio OX=7955 GN=cela1.6 PE=1 SV=1	5.43	0	31.724	36	8	23	8	266	28.8	8.1	282149208
High	Master Protein	Q6PGY7	CDGSH iron sulfur domain 1 OS=Danio rerio OX=7955 GN=cisd1 PE=1 SV=1	5	0	21.282	51	7	21	7	107	11.8	8.94	282064475
High	Master Protein	E7FGT8	Dynein heavy chain 10, axonemal OS=Danio rerio OX=7955 GN=dnah10 PE=1 SV=2	124.48	0	635.78	40	188	358	186	4626	531.2	5.83	281133728
High	Master Protein	A0A8M3AXS6	Dynein heavy chain 1, axonemal OS=Danio rerio OX=7955 GN=dnah1 PE=3 SV=1	96.8	0	543.282	42	161	322	157	4175	475.6	6.01	2.80857e+08
High	Master Protein	A0A8M9PQV4	Dynein regulatory complex subunit 3 OS=Danio rerio OX=7955 GN=drc3 PE=1 SV=1	13.56	0	86.869	46	22	44	22	514	60.1	4.74	2.80789e+08
High	Master Protein	Q6NWI5	methylcrotonoyl-CoA carboxylase OS=Danio rerio OX=7955 GN=mccc2 PE=1 SV=1	18.52	0	97.745	47	23	69	23	566	61.7	8.22	280111937
High	Master Protein	Q66HU5	Histone acetyltransferase type B catalytic subunit OS=Danio rerio OX=7955 GN=hat1 PE=1 SV=1	15.76	0	74.044	55	19	62	19	408	47.8	5.78	2.80111e+08
High	Master Protein	Q8JGR4	Large ribosomal subunit protein eL24 OS=Danio rerio OX=7955 GN=rpl24 PE=2 SV=1	9.15	0	44.68	53	13	27	13	157	17.9	11.25	2.78994e+08
High	Master Protein	E7EZ02	U6 snRNA-associated Sm-like protein LSm8 OS=Danio rerio OX=7955 GN=lsm8 PE=1 SV=1	5.75	0	19.467	89	6	19	6	96	10.4	4.59	2.7723e+08
High	Master Protein	Q9DEU1	Sodium/potassium-transporting ATPase subunit alpha OS=Danio rerio OX=7955 GN=atp1a1b PE=1 SV=1	37.07	0	178.022	45	48	129	20	1025	112.7	5.41	2.76461e+08
High	Master Protein	Q502P6	NADH dehydrogenase [ubiquinone] iron-sulfur protein 5 OS=Danio rerio OX=7955 GN=ndufs5 PE=1 SV=1	4.37	0	25.115	77	9	15	9	106	12.4	8.46	2.76365e+08
High	Master Protein	A0A8M9PJQ1	ribonuclease H OS=Danio rerio OX=7955 GN=thy1 PE=1 SV=1	2.2	0	19.405	5	5	10	5	1005	112.6	7.59	2.75972e+08
High	Master Protein	Q6DRD5	Ubiquitin fusion degradation 1-like OS=Danio rerio OX=7955 GN=ufd1l PE=1 SV=1	17.77	0	52.427	51	13	51	13	308	35	5.76	2.75459e+08
High	Master Protein	Q7ZV07	Dolichyl-diphosphooligosaccharide--protein glycosyltransferase subunit 2 OS=Danio rerio OX=7955 GN=rpn2 PE=1 SV=1	7.49	0	40.816	21	12	29	12	630	68.9	5.45	274753049
High	Master Protein	Q7ZWE9	UMP-CMP kinase OS=Danio rerio OX=7955 GN=cmpk PE=2 SV=2	16.19	0	51.781	70	14	43	14	196	22.4	5.58	2.74131e+08
High	Master Protein	F1Q7F9	Synaptophysin-like 2a OS=Danio rerio OX=7955 GN=sypl2a PE=1 SV=1	5.33	0	24.012	40	8	17	8	235	26.1	5.9	273511010
High	Master Protein	Q6DRN7	Large ribosomal subunit protein eL14 OS=Danio rerio OX=7955 GN=rpl14 PE=1 SV=1	9.89	0	26.819	51	9	26	9	139	16.2	10.4	2.72837e+08
High	Master Protein	Q6TGU0	Myeloid leukemia-associated SET translocation protein OS=Danio rerio OX=7955 GN=setb PE=1 SV=1	9.87	0	45.819	36	12	30	5	275	31.8	4.23	2.72119e+08
High	Master Protein	Q6P0H6	COP9 signalosome complex subunit 4 OS=Danio rerio OX=7955 GN=cops4 PE=2 SV=1	17.42	0	94.587	73	25	67	25	406	46.3	5.83	2.72085e+08
High	Master Protein	Q6DHS3	Ribosomal protein L15 OS=Danio rerio OX=7955 GN=rpl15 PE=1 SV=1	4.29	0	26.872	40	8	17	8	204	24	11.53	271937480
High	Master Protein	E7EZE6	U6 snRNA-associated Sm-like protein LSm3 OS=Danio rerio OX=7955 GN=lsm3 PE=1 SV=1	4.36	0	12.709	21	3	10	3	102	11.8	4.7	271791599
High	Master Protein	Q5BLH8	Mitochondrial import inner membrane translocase subunit TIM44 OS=Danio rerio OX=7955 GN=timm44 PE=1 SV=1	5.15	0	32.486	27	12	16	12	452	50.8	7.88	271259653
High	Master Protein	A0A8M9Q812	HECT-type E3 ubiquitin transferase OS=Danio rerio OX=7955 GN=huwe1 PE=1 SV=1	70.68	0	418.567	28	111	237	111	4569	497.8	5.27	2.70784e+08
High	Master Protein	Q6GQN8	Enoyl-[acyl-carrier-protein] reductase, mitochondrial OS=Danio rerio OX=7955 GN=mecr PE=2 SV=2	13.04	0	69.115	56	18	50	18	377	41.1	9.19	270598057
High	Master Protein	A9C3P0	Malectin OS=Danio rerio OX=7955 GN=mlec PE=3 SV=1	11.15	0	33.946	42	13	30	13	285	32	5.85	2.69691e+08
High	Master Protein	F1R9M2	TERF1 (TRF1)-interacting nuclear factor 2 OS=Danio rerio OX=7955 GN=tinf2 PE=1 SV=1	0.8	0	6.772	7	4	4	4	585	64.9	8.63	269020384
High	Master Protein	Q4VBR6	Endoplasmic reticulum transmembrane protein OS=Danio rerio OX=7955 GN=bcap29 PE=1 SV=1	9.6	0	27.729	31	10	21	10	240	28	9.38	2.67611e+08
High	Master Protein	B8A5I7	Single-stranded DNA-binding protein, mitochondrial OS=Danio rerio OX=7955 GN=ssbp1 PE=1 SV=1	9.87	0	47.892	78	13	34	13	146	16.6	9.79	2.67592e+08
High	Master Protein	Q6IQC6	26S proteasome non-ATPase regulatory subunit 4 OS=Danio rerio OX=7955 GN=psmd4a PE=1 SV=1	9.73	0	67.608	43	14	39	10	372	40.1	4.77	2.67106e+08
High	Master Protein	B3DKC5	Lamin A OS=Danio rerio OX=7955 GN=lmna PE=1 SV=1	19.3	0	115.331	46	35	51	33	659	73.6	6.98	265960512
High	Master Protein	F1QIB3	Drebrin-like b OS=Danio rerio OX=7955 GN=dbnlb PE=1 SV=2	8.38	0	59.567	40	17	29	17	476	54	4.87	265698880
High	Master Protein	F1Q883	6-phosphogluconate dehydrogenase, decarboxylating OS=Danio rerio OX=7955 GN=pgd PE=1 SV=1	16.57	0	75.362	43	22	50	22	511	56.4	7.66	2.65585e+08
High	Master Protein	Q6DC41	GDP-L-fucose synthase OS=Danio rerio OX=7955 GN=gfus.2 PE=1 SV=1	12.89	0	70.161	56	18	50	15	328	37.2	7.11	2.65306e+08
High	Master Protein	A0A8M9Q1J0	COP9 signalosome complex subunit 1 isoform X1 OS=Danio rerio OX=7955 GN=gps1 PE=1 SV=1	9.84	0	76.575	35	20	39	20	527	59.6	5.9	2.65276e+08
High	Master Protein	A0A8M9PYW2	Dynein regulatory complex subunit 7 OS=Danio rerio OX=7955 GN=ccdc135 PE=3 SV=1	24.19	0	121.087	40	37	70	36	843	98.5	6.02	2.64764e+08
High	Master Protein	Q7SXI1	Cox7a2l protein OS=Danio rerio OX=7955 GN=cox7a2l PE=1 SV=1	4.18	0	25.275	59	6	23	6	115	12.6	9.88	2.64559e+08
High	Master Protein	A0A0R4IFG5	Cilia- and flagella-associated protein 53 OS=Danio rerio OX=7955 GN=cfap53 PE=2 SV=1	22.98	0	129.364	55	39	72	39	519	63.1	7.81	264423008
High	Master Protein	F1Q7N8	Calcium-transporting ATPase OS=Danio rerio OX=7955 GN=si:dkey-28b4.8 PE=1 SV=2	25.17	0	123.451	35	33	91	20	1056	115.8	5.3	264352320
High	Master Protein	A3KNL5	ATPase inhibitor A, mitochondrial OS=Danio rerio OX=7955 GN=atp5if1a PE=3 SV=1	2.09	0	13.619	25	4	6	4	105	11.9	9.82	2.63001e+08
High	Master Protein	Q6DGJ3	Mitochondrial import inner membrane translocase subunit Tim13 OS=Danio rerio OX=7955 GN=timm13 PE=3 SV=1	3.97	0	21.094	53	4	11	4	95	10.6	8.18	262428344
High	Master Protein	P0CK98	Coiled-coil domain-containing protein 39 OS=Danio rerio OX=7955 GN=ccdc39 PE=3 SV=2	31.18	0	183.29	49	53	102	53	947	108.9	8.03	2.61783e+08
High	Master Protein	B0S6H4	Proteolipid protein 2 OS=Danio rerio OX=7955 GN=plp2b PE=1 SV=1	3.35	0	12.713	16	3	11	3	153	16.6	5.14	261613279
High	Master Protein	Q7T326	CDGSH iron-sulfur domain-containing protein 2 OS=Danio rerio OX=7955 GN=cisd2 PE=2 SV=1	9.64	0	28.031	52	9	22	9	135	15.5	9.74	2.6143e+08
High	Master Protein	F6NP87	NADH dehydrogenase [ubiquinone] 1 alpha subcomplex subunit 9, mitochondrial OS=Danio rerio OX=7955 GN=ndufa9a PE=1 SV=1	11.66	0	59.838	50	15	44	15	380	42.9	9.69	2.61284e+08
High	Master Protein	A0A8M1RI62	EF-hand calcium-binding domain-containing protein 10 isoform X1 OS=Danio rerio OX=7955 GN=si:dkey-42p14.3 PE=4 SV=1	3.28	0	13.706	18	4	10	4	171	19.4	7.68	2.59892e+08
High	Master Protein	A4IGC3	RILP-like protein 2 OS=Danio rerio OX=7955 GN=rilpl2 PE=2 SV=2	5.08	0	31.585	47	10	17	10	195	22.4	5.06	258377488
High	Master Protein	Q6DHE6	Lysine--tRNA ligase OS=Danio rerio OX=7955 GN=kars1 PE=1 SV=1	23.82	0	96.643	50	31	78	31	602	69.1	6.87	2.58327e+08
High	Master Protein	P83571	RuvB-like 2 OS=Danio rerio OX=7955 GN=ruvbl2 PE=1 SV=1	17.29	0	113.448	61	29	65	29	463	51.2	5.53	258289260
High	Master Protein	Q7ZUI3	Tetratricopeptide repeat domain 9C OS=Danio rerio OX=7955 GN=ttc9c PE=1 SV=1	9.95	0	50.062	69	14	33	14	217	24.2	7.84	2.58092e+08
High	Master Protein	Q6AXI3	UV excision repair protein RAD23 OS=Danio rerio OX=7955 GN=rad23aa PE=1 SV=1	7.24	0	34.958	32	11	22	10	362	39	4.42	2.58084e+08
High	Master Protein	F1R118	beta-N-acetylhexosaminidase OS=Danio rerio OX=7955 GN=hexd PE=1 SV=1	11.78	0	52.291	32	16	35	16	480	53.9	6.34	2.5751e+08
High	Master Protein	Q7ZUD3	Glia maturation factor OS=Danio rerio OX=7955 GN=gmfb PE=1 SV=1	3.57	0	17.724	44	6	9	6	142	16.9	5.17	256771736
High	Master Protein	Q5EAQ1	MIF4G domain-containing protein B OS=Danio rerio OX=7955 GN=mif4gdb PE=1 SV=1	2.81	0	19.611	31	6	8	6	222	25.7	5.17	2.5576e+08
High	Master Protein	Q503E6	Ezrin OS=Danio rerio OX=7955 GN=ezra PE=1 SV=1	9.39	0	37.32	23	16	35	9	595	70.1	5.53	2.548e+08
High	Master Protein	Q9DF44	carbonyl reductase (NADPH) OS=Danio rerio OX=7955 GN=cbr1l PE=1 SV=1	13.43	0	68.596	65	16	45	16	277	30	7.25	254373376
High	Master Protein	Q803U3	Phosphatidylinositol transfer protein alpha isoform OS=Danio rerio OX=7955 GN=pitpnaa PE=1 SV=1	8.27	0	43.637	50	14	28	10	271	31.9	6.38	253686848
High	Master Protein	A7E2K4	Large ribosomal subunit protein P2 OS=Danio rerio OX=7955 GN=rplp2l PE=1 SV=1	5.53	0	29.989	53	6	16	5	114	11.6	4.54	2.52082e+08
High	Master Protein	Q642M9	Trans-1,2-dihydrobenzene-1,2-diol dehydrogenase OS=Danio rerio OX=7955 GN=dhdh PE=2 SV=2	10.44	0	51.174	41	14	38	13	334	36.5	6.52	2.52021e+08
High	Master Protein	Q6PBZ1	60S ribosomal protein L7a OS=Danio rerio OX=7955 GN=rpl7a PE=1 SV=1	14.29	0	59.447	47	17	41	17	266	30	10.56	250333823
High	Master Protein	Q6NZ09	Proteasomal ubiquitin receptor ADRM1 OS=Danio rerio OX=7955 GN=adrm1b PE=1 SV=1	11.92	0	47.355	25	12	32	12	410	42.6	4.92	250313589
High	Master Protein	Q4V9P6	Adenosine deaminase-like protein OS=Danio rerio OX=7955 GN=adal PE=2 SV=1	13.65	0	60.828	50	16	38	15	348	39.2	6.24	250297932
High	Master Protein	Q6P5M5	ADP-ribosylation factor OS=Danio rerio OX=7955 GN=DKEY-238C7.11 PE=2 SV=1	20.63	0	48.603	64	11	56	5	180	20.4	6.19	2.49788e+08
High	Master Protein	A0A8M9P8V5	Zinc finger ZZ-type and EF-hand domain-containing protein 1 isoform X1 OS=Danio rerio OX=7955 GN=zzef1 PE=1 SV=1	1.22	0	11.792	2	5	6	5	3038	337.1	5.5	249766656
High	Master Protein	Q7ZWD1	Proteasome (Prosome, macropain) 26S subunit, ATPase, 1a OS=Danio rerio OX=7955 GN=psmc1a PE=1 SV=1	37.77	0	135.571	71	38	112	6	440	49.1	5.99	249741884
High	Master Protein	A0A2R9YJL3	Adenylate kinase 9 OS=Danio rerio OX=7955 GN=ak9 PE=4 SV=1	42.48	0	246.625	42	73	136	73	1762	202.7	5.24	2.49561e+08
High	Master Protein	Q7ZV39	Voltage-dependent anion-selective channel protein 3 OS=Danio rerio OX=7955 GN=zgc:56235 PE=1 SV=1	17.41	0	46.932	49	13	53	10	281	30	8	2.49145e+08
High	Master Protein	Q561Z7	Cationic trypsin-3 precursor OS=Danio rerio OX=7955 GN=prss1 PE=1 SV=1	5.81	0	32.488	38	7	28	7	247	26.5	7.49	248531862
High	Master Protein	Q6A3P5	N-myc downstream regulated gene 1 protein, ndrg1 OS=Danio rerio OX=7955 GN=ndrg1a PE=1 SV=1	8.38	0	55.318	43	14	37	14	392	43.6	6.65	248371703
High	Master Protein	Q4V8Z1	Translin-associated protein X OS=Danio rerio OX=7955 GN=tsnax PE=1 SV=1	8.65	0	43.483	50	11	25	11	281	31.7	6.39	248254240
High	Master Protein	F1QJE5	Protein phosphatase 1G OS=Danio rerio OX=7955 GN=ppm1g PE=1 SV=2	14.84	0	71.965	43	23	46	23	537	57.7	4.46	2.47323e+08
High	Master Protein	Q6DGM0	Large ribosomal subunit protein eL33 OS=Danio rerio OX=7955 GN=rpl35a PE=1 SV=1	4.91	0	24.649	53	8	14	8	110	12.5	11.12	2.46891e+08
High	Master Protein	E7FCU0	Nucleophosmin OS=Danio rerio OX=7955 GN=npm1a PE=1 SV=1	6.42	0	27.959	33	9	21	8	279	31.1	4.73	2.46855e+08
High	Master Protein	Q1LWH1	40S ribosomal protein S16 OS=Danio rerio OX=7955 GN=rps16 PE=1 SV=1	6.8	0	40.759	63	13	26	13	146	16.3	10.14	2.46631e+08
High	Master Protein	A0A8M1NSE3	Aminopeptidase OS=Danio rerio OX=7955 GN=npepps PE=1 SV=1	28.02	0	129.624	47	37	81	37	872	98	5.41	2.4633e+08
High	Master Protein	A0A0R4IH35	Methylcrotonoyl-CoA carboxylase subunit alpha, mitochondrial OS=Danio rerio OX=7955 GN=mccc1 PE=1 SV=1	16.54	0	84.114	38	27	48	27	711	78	6.62	246110720
High	Master Protein	Q8JH70	Fructose-bisphosphate aldolase C-B OS=Danio rerio OX=7955 GN=aldocb PE=2 SV=1	16.71	0	80.37	52	20	61	16	363	39.2	6.64	2.46e+08
High	Master Protein	E7EXC4	Serpin B6 OS=Danio rerio OX=7955 GN=serpinb14 PE=1 SV=3	21.62	0	114.367	60	25	76	15	437	48.9	8.97	2.45265e+08
High	Master Protein	Q7ZVI8	NPL4 homolog, ubiquitin recognition factor OS=Danio rerio OX=7955 GN=nploc4 PE=1 SV=1	19.29	0	91.494	40	26	59	26	624	69.6	6.28	2.44821e+08
High	Master Protein	Q6PC49	NADH dehydrogenase [ubiquinone] 1 alpha subcomplex subunit 13 OS=Danio rerio OX=7955 GN=ndufa13 PE=1 SV=1	9.79	0	45.112	67	11	31	11	144	17.1	9.01	244214394
High	Master Protein	F1Q688	Caveolae-associated protein 2a OS=Danio rerio OX=7955 GN=cavin2a PE=1 SV=1	8.23	0	45.636	30	13	24	12	466	50.6	5.1	2.44067e+08
High	Master Protein	E9QCQ6	Branched-chain-amino-acid aminotransferase OS=Danio rerio OX=7955 GN=bcat2 PE=1 SV=1	10.76	0	37.764	28	12	28	11	406	45.3	7.55	243816716
High	Master Protein	A0A8M2B3U1	Alpha-actinin-1 OS=Danio rerio OX=7955 GN=actn1 PE=1 SV=1	45.43	0	182.457	50	45	148	20	924	106.7	5.57	2.43211e+08
High	Master Protein	Q6PHJ8	Myosin regulatory light chain 12B OS=Danio rerio OX=7955 GN=myl12.1 PE=1 SV=1	8.75	0	38.711	66	10	28	4	172	19.8	4.86	2.43171e+08
High	Master Protein	A0A1L6UW65	Tropomyosin 4-2alpha OS=Danio rerio OX=7955 GN=tpm4b PE=2 SV=1	10.91	0	62.988	39	18	40	4	284	32.7	4.73	242324312
High	Master Protein	Q4V9J0	Queuosine-tRNA galactosyltransferase OS=Danio rerio OX=7955 GN=b3gntl1 PE=2 SV=1	1.54	0.003	3.233	5	2	5	2	338	38.7	7.23	242178721
High	Master Protein	B3DFK4	6.8 kDa mitochondrial proteolipid OS=Danio rerio OX=7955 GN=atp5mj PE=1 SV=1	4.46	0	7.793	33	2	10	2	52	5.9	9.86	2.42126e+08
High	Master Protein	A0A8M9P5E8	Dynein heavy chain 12, axonemal isoform X1 OS=Danio rerio OX=7955 GN=dnah12 PE=3 SV=1	85.92	0	467.066	36	146	272	133	3969	452.8	5.96	2.41952e+08
High	Master Protein	F1Q5L5	Dynein light chain Tctex-type 1 OS=Danio rerio OX=7955 GN=dynlt1b PE=3 SV=1	6.1	0	20.452	39	4	17	4	113	12.6	4.96	2.41572e+08
High	Master Protein	A0A1D5NT12	Dynein heavy chain 2, axonemal isoform X1 OS=Danio rerio OX=7955 GN=dnah2 PE=3 SV=1	89.78	0	530.001	39	167	300	165	4506	514.6	6.64	2.41396e+08
High	Master Protein	Q6IQ89	Mitochondrial 2-oxoglutarate/malate carrier protein OS=Danio rerio OX=7955 GN=slc25a11 PE=1 SV=1	9.34	0	53.593	51	15	36	15	308	33.8	9.82	2.40557e+08
High	Master Protein	Q6IQQ0	60S ribosomal protein L21 OS=Danio rerio OX=7955 GN=rpl21 PE=1 SV=1	6	0	20.636	41	8	16	8	160	18.5	10.62	239901908
High	Master Protein	Q6Q418	Large ribosomal subunit protein uL3 OS=Danio rerio OX=7955 GN=rpl3 PE=1 SV=1	14.7	0	64.807	43	21	49	21	403	46.2	10.15	2.39877e+08
High	Master Protein	A0A8M3B1H5	Protein kinase C and casein kinase substrate in neurons protein 3 isoform X1 OS=Danio rerio OX=7955 GN=pacsin3 PE=1 SV=1	13.81	0	72.911	43	23	44	23	516	59.3	6.1	239563376
High	Master Protein	A0A8M2BES5	Uncharacterized protein LOC402865 isoform X1 OS=Danio rerio OX=7955 GN=si:dkey-4e7.3 PE=1 SV=1	8.31	0	44.435	37	11	26	11	388	42.9	7.24	239043646
High	Master Protein	A0A8M3ARM9	Protein dpy-30 homolog OS=Danio rerio OX=7955 GN=dydc2 PE=3 SV=1	0.23	0	5.634	11	2	2	2	264	29.8	4.22	238849600
High	Master Protein	A0A8M6YVR9	Glycine--tRNA ligase OS=Danio rerio OX=7955 GN=gars1 PE=1 SV=1	18.09	0	102.088	32	25	54	25	749	84.7	6.8	2.38794e+08
High	Master Protein	F6NVH9	Nipsnap homolog 1 (C. elegans) OS=Danio rerio OX=7955 GN=nipsnap1 PE=1 SV=1	7.23	0	55.64	48	15	41	13	279	32.9	8.03	2.38789e+08
High	Master Protein	A0A8M2BBI5	Glucosidase 2 subunit beta OS=Danio rerio OX=7955 GN=prkcsh PE=1 SV=1	6.91	0	51.114	35	15	38	15	572	64.5	4.74	238739364
High	Master Protein	Q0P3Z2	Phosphotriesterase-related protein OS=Danio rerio OX=7955 GN=pter PE=2 SV=1	6.02	0	47.599	40	13	26	13	349	39.2	6.57	2.38708e+08
High	Master Protein	Q5BJA2	NADH dehydrogenase [ubiquinone] 1 alpha subcomplex subunit 5 OS=Danio rerio OX=7955 GN=ndufa5 PE=1 SV=1	6.97	0	33.245	64	10	19	10	116	13.2	8.12	2.38124e+08
High	Master Protein	A0JPF3	3'-phosphoadenosine 5'-phosphosulfate synthase 2a OS=Danio rerio OX=7955 GN=papss2a PE=1 SV=1	18.82	0	100.252	51	27	70	19	612	69.1	7.58	237986265
High	Master Protein	A0A8M2B8N4	Minor histocompatibility antigen H13 isoform X1 OS=Danio rerio OX=7955 GN=hm13 PE=1 SV=1	9.36	0	27.969	16	7	24	7	398	43.7	6.84	2.37909e+08
High	Master Protein	A0A2R8RJY3	Vacuolar protein sorting-associated protein VTA1 homolog isoform X1 OS=Danio rerio OX=7955 GN=vta1 PE=1 SV=1	9.33	0	49.926	44	13	38	13	303	33.9	6.13	2.37678e+08
High	Master Protein	Q1LVL3	Alanine--tRNA ligase OS=Danio rerio OX=7955 GN=aars1 PE=1 SV=1	31.25	0	176.624	51	46	109	46	991	109.6	5.71	2.37445e+08
High	Master Protein	E9QEQ1	Apolipoprotein C-II OS=Danio rerio OX=7955 GN=apoc2 PE=1 SV=1	5.66	0	14.195	37	3	21	3	100	11.2	5.41	2.37156e+08
High	Master Protein	Q8AWW7	RuvB-like 1 OS=Danio rerio OX=7955 GN=ruvbl1 PE=2 SV=1	15.17	0	82.807	64	23	58	23	456	50.3	6.37	2.36626e+08
High	Master Protein	P61485	Large ribosomal subunit protein eL42 OS=Danio rerio OX=7955 GN=rpl36a PE=1 SV=2	7.62	0	23.217	42	8	17	8	106	12.5	10.54	2.36615e+08
High	Master Protein	Q6Q417	Large ribosomal subunit protein uL30 OS=Danio rerio OX=7955 GN=rpl7 PE=1 SV=1	10.07	0	38.177	33	10	23	10	246	28.4	10.8	2.35762e+08
High	Master Protein	Q5PR98	Protein NDRG2 OS=Danio rerio OX=7955 GN=ndrg2 PE=2 SV=1	3.89	0	23.036	26	7	12	7	368	40.4	5.66	2.355e+08
High	Master Protein	Q7ZUR9	Large ribosomal subunit protein uL13 OS=Danio rerio OX=7955 GN=rpl13a PE=1 SV=1	14.48	0	48.59	53	17	34	17	205	23.7	10.86	2.35348e+08
High	Master Protein	Q7ZW20	14-3-3 protein epsilon OS=Danio rerio OX=7955 GN=ywhae1 PE=1 SV=1	29.88	0	91.725	68	18	93	8	255	29.1	4.77	2.35218e+08
High	Master Protein	Q0IIP8	C-reactive protein OS=Danio rerio OX=7955 GN=crp PE=1 SV=1	2.84	0	14.074	16	4	9	3	225	25.4	5.05	2.35154e+08
High	Master Protein	Q503Z7	Dynein light chain OS=Danio rerio OX=7955 GN=dnal4b PE=1 SV=1	9.51	0	23.818	45	6	21	4	106	12.1	5.8	2.34806e+08
High	Master Protein	Q6DGA0	Flavin reductase (NADPH) OS=Danio rerio OX=7955 GN=blvrb PE=1 SV=1	13.05	0	49.724	69	13	42	13	192	21.1	8.54	2.33465e+08
High	Master Protein	Q803R6	DNA mismatch repair protein OS=Danio rerio OX=7955 GN=msh2 PE=1 SV=1	18.49	0	114.53	31	32	54	32	936	103.7	6.74	2.33135e+08
High	Master Protein	Q1LU86	CBY1-interacting BAR domain-containing protein 1 OS=Danio rerio OX=7955 GN=cibar1 PE=2 SV=1	11.4	0	54.712	49	16	37	16	295	34.4	5.33	2.32252e+08
High	Master Protein	Q7ZV15	Vesicle-trafficking protein SEC22b-A OS=Danio rerio OX=7955 GN=sec22ba PE=2 SV=1	7.18	0	47.216	56	10	24	7	215	24.4	8.48	2.31566e+08
High	Master Protein	Q7SYK7	Aspartate aminotransferase, mitochondrial OS=Danio rerio OX=7955 GN=got2a PE=2 SV=1	9.85	0	66.271	41	18	34	11	428	47.6	9.17	2.3112e+08
High	Master Protein	A0A0R4IMG3	Protein THEM6 OS=Danio rerio OX=7955 GN=them6 PE=1 SV=1	7.76	0	40.697	61	14	24	14	205	23.6	8.54	2.30866e+08
High	Master Protein	A0A0M3HEM6	Radial spoke head 1 homolog isoform X1 OS=Danio rerio OX=7955 GN=rsph1 PE=1 SV=1	5.6	0	40.003	52	10	28	10	232	26.2	4.96	230587104
High	Master Protein	A0A8M9PD30	Phosphatidylinositol 4-phosphate 5-kinase type-1 alpha isoform X1 OS=Danio rerio OX=7955 GN=pip5k1ab PE=1 SV=1	15.83	0	110.436	46	30	56	24	598	66	8.13	230540688
High	Master Protein	Q7ZWJ4	Large ribosomal subunit protein eL20 OS=Danio rerio OX=7955 GN=rpl18a PE=1 SV=1	8.71	0	33.25	55	11	22	11	176	20.7	11.15	2.30405e+08
High	Master Protein	Q08BF1	Carboxylic ester hydrolase OS=Danio rerio OX=7955 GN=ces2a PE=1 SV=1	20.16	0	86.214	43	20	85	9	555	60.6	5.97	2.30131e+08
High	Master Protein	Q7ZWJ7	Large ribosomal subunit protein eL34 OS=Danio rerio OX=7955 GN=rpl34 PE=1 SV=3	7.39	0	31.222	55	9	20	9	117	13.4	11.47	230047616
High	Master Protein	E9QI01	High mobility group nucleosomal-binding domain 7 OS=Danio rerio OX=7955 GN=hmgn7 PE=1 SV=1	3.53	0	11.718	38	6	8	6	107	11.9	8.53	2.29268e+08
High	Master Protein	Q7T383	Rala protein OS=Danio rerio OX=7955 GN=ralaa PE=1 SV=1	19.16	0	38.155	49	10	43	5	206	23.4	7.08	229197408
High	Master Protein	Q567K2	S-formylglutathione hydrolase OS=Danio rerio OX=7955 GN=esd PE=1 SV=1	14.49	0	43.061	47	11	46	11	282	31.2	6.42	228923974
High	Master Protein	F1QYE9	Kinesin-like protein OS=Danio rerio OX=7955 GN=kif9 PE=1 SV=2	16.14	0	103.681	40	27	58	26	764	86.2	7.44	2.28395e+08
High	Master Protein	Q6DEL2	Putative lipid scramblase CLPTM1 OS=Danio rerio OX=7955 GN=clptm1 PE=2 SV=1	10.91	0	53.227	23	13	34	13	631	72.9	6.32	2.28232e+08
High	Master Protein	E7F0E2	Glucosamine-6-phosphate isomerase OS=Danio rerio OX=7955 GN=gnpda2 PE=1 SV=1	9.38	0	45.356	51	12	31	11	277	31.3	6.74	2.28028e+08
High	Master Protein	Q6DGE2	Propionyl-CoA carboxylase alpha chain, mitochondrial OS=Danio rerio OX=7955 GN=pcca PE=1 SV=1	20.53	0	116.839	51	33	57	33	709	77.8	7.21	2.27906e+08
High	Master Protein	Q7SXK3	Pyruvate kinase OS=Danio rerio OX=7955 GN=pklr PE=1 SV=1	8.14	0	28.76	22	9	25	9	538	58.9	6.35	2.27725e+08
High	Master Protein	Q803S7	DNA mismatch repair protein OS=Danio rerio OX=7955 GN=msh6 PE=1 SV=1	28.38	0	159.609	35	45	97	45	1369	153.1	6.27	227480199
High	Master Protein	Q6IQB1	Ribosomal protein L5 OS=Danio rerio OX=7955 GN=rpl5b PE=1 SV=1	5.55	0	38.432	35	11	25	9	296	34	9.69	2.26977e+08
High	Master Protein	Q7ZUM5	Heat shock 70 kDa protein 4 OS=Danio rerio OX=7955 GN=hspa4b PE=1 SV=1	27.73	0	185.447	62	52	99	38	840	94.7	5.16	2.26529e+08
High	Master Protein	A2CEI4	Nucleoporin 88 OS=Danio rerio OX=7955 GN=nup88 PE=1 SV=1	7.17	0	55.349	29	18	27	18	720	80.8	6.24	2.26411e+08
High	Master Protein	A2BIL7	Tyrosine-protein kinase BAZ1B OS=Danio rerio OX=7955 GN=baz1b PE=1 SV=2	34.09	0	184.547	35	61	121	61	1536	176.1	7.14	2.26391e+08
High	Master Protein	Q804G3	Annexin OS=Danio rerio OX=7955 GN=anxa11b PE=1 SV=1	17.56	0	74.508	38	18	56	16	485	51.4	7.65	2.26048e+08
High	Master Protein	Q7ZVF3	Succinate dehydrogenase [ubiquinone] flavoprotein subunit, mitochondrial OS=Danio rerio OX=7955 GN=sdha PE=2 SV=2	9.8	0	61.873	31	19	27	19	661	72	6.6	2.25564e+08
High	Master Protein	Q6NWK3	RAN-binding protein 1 OS=Danio rerio OX=7955 GN=ranbp1 PE=1 SV=1	14.54	0	47.96	54	13	44	13	211	24.6	5.4	2.25543e+08
High	Master Protein	Q7ZYY0	Acyl-CoA dehydrogenase family, member 8 OS=Danio rerio OX=7955 GN=acad8 PE=1 SV=1	12.32	0	67.003	56	19	46	19	418	45.2	8.02	225429976
High	Master Protein	Q7ZUN6	Multifunctional protein ADE2 OS=Danio rerio OX=7955 GN=paics PE=1 SV=1	14.12	0	85.703	57	26	43	26	425	47	7.3	2.25221e+08
High	Master Protein	Q6PBM0	NADH dehydrogenase [ubiquinone] 1 alpha subcomplex subunit 10, mitochondrial OS=Danio rerio OX=7955 GN=ndufa10 PE=1 SV=1	10.45	0	74.98	63	20	59	20	355	40.3	7.2	225018555
High	Master Protein	F1QGH9	26S proteasome non-ATPase regulatory subunit 11B OS=Danio rerio OX=7955 GN=psmd11b PE=2 SV=1	19.89	0	76.353	44	22	53	12	422	47.5	6.18	224930104
High	Master Protein	F1QFV6	Large ribosomal subunit protein eL28 OS=Danio rerio OX=7955 GN=rpl28 PE=1 SV=1	5.57	0	24.711	39	7	17	7	138	15.6	12.12	2.24921e+08
High	Master Protein	A0A8M1QUM8	Uncharacterized protein LOC563036 OS=Danio rerio OX=7955 GN=LOC563036 PE=1 SV=1	16.95	0	107.01	55	30	66	25	973	113.2	5.77	2.23959e+08
High	Master Protein	Q6DBT3	Thioredoxin domain-containing protein 17 OS=Danio rerio OX=7955 GN=txndc17 PE=2 SV=1	3.66	0	16.478	50	6	13	6	123	14.2	5.59	2.23697e+08
High	Master Protein	Q6PC30	COP9 signalosome complex subunit 5 OS=Danio rerio OX=7955 GN=cops5 PE=2 SV=1	6.91	0	55.192	53	13	34	13	334	37.6	6.54	2.23691e+08
High	Master Protein	Q08BL2	Transcription factor A, mitochondrial OS=Danio rerio OX=7955 GN=tfam PE=1 SV=1	6.47	0	50.234	43	14	26	14	277	31.5	10.32	2.2358e+08
High	Master Protein	F1QF80	Adenylate kinase 7 OS=Danio rerio OX=7955 GN=ak7b PE=1 SV=1	12.28	0	78.894	31	20	47	20	699	80.9	4.98	2.23351e+08
High	Master Protein	A0A8M6Z1W8	Hydrocephalus-inducing protein homolog isoform X1 OS=Danio rerio OX=7955 GN=hydin PE=4 SV=1	68.04	0	407.299	30	123	237	123	4812	536.3	6.1	2.23265e+08
High	Master Protein	A5D6S3	Methylmalonyl-CoA mutase, mitochondrial OS=Danio rerio OX=7955 GN=mmut PE=1 SV=1	23.85	0	123.843	47	33	76	33	757	83.5	7.02	2.2265e+08
High	Master Protein	Q7SXM2	Phospholipase A-2-activating protein OS=Danio rerio OX=7955 GN=plaa PE=1 SV=1	13.5	0	83.05	34	24	48	24	798	86.2	5.68	2.22514e+08
High	Master Protein	Q6TLF6	Regucalcin OS=Danio rerio OX=7955 GN=rgn PE=2 SV=1	6.94	0	45.816	49	13	20	13	295	32.8	5.59	2.22254e+08
High	Master Protein	Q8JGS9	Small ribosomal subunit protein uS13 OS=Danio rerio OX=7955 GN=rps18 PE=1 SV=1	8.4	0	32.219	48	11	24	11	152	17.7	10.99	2.22208e+08
High	Master Protein	Q1LUK1	MICOS complex subunit MIC13 OS=Danio rerio OX=7955 GN=micos13 PE=3 SV=1	5.14	0	17.744	41	4	14	4	111	11.7	8.91	2.22161e+08
High	Master Protein	F6P2R4	2-amino-3-ketobutyrate coenzyme A ligase, mitochondrial OS=Danio rerio OX=7955 GN=gcat PE=1 SV=1	16.22	0	76.308	53	20	61	19	431	46.4	7.65	222066680
High	Master Protein	Q567F8	COP9 signalosome complex subunit 6 OS=Danio rerio OX=7955 GN=cops6 PE=1 SV=1	13.63	0	45.714	45	12	33	12	297	33.6	6.34	2.21944e+08
High	Master Protein	Q6PBI6	Pterin-4-alpha-carbinolamine dehydratase OS=Danio rerio OX=7955 GN=pcbd1 PE=1 SV=1	4.45	0	23.069	58	6	12	6	102	11.8	6.14	221713256
High	Master Protein	E7EZV6	SUN domain-containing protein 1 OS=Danio rerio OX=7955 GN=sun1b PE=1 SV=3	14.87	0	90.367	36	26	53	26	997	110.8	6.71	2.21698e+08
High	Master Protein	A5PL98	Succinate dehydrogenase [ubiquinone] iron-sulfur subunit, mitochondrial OS=Danio rerio OX=7955 GN=sdhb PE=2 SV=1	8.37	0	36.135	48	13	26	13	280	31.7	8.51	2.21693e+08
High	Master Protein	A0A8M9PXN8	non-specific serine/threonine protein kinase OS=Danio rerio OX=7955 GN=LOC794952 PE=1 SV=1	24.98	0	88.061	45	23	86	2	425	47.7	9.58	221431642
High	Master Protein	A3KQX1	Cytosolic non-specific dipeptidase OS=Danio rerio OX=7955 GN=cndp2 PE=1 SV=1	11.11	0	66.186	47	20	34	20	474	53.2	5.67	2.21366e+08
High	Master Protein	A0A0R4IVC8	Cytochrome c oxidase subunit 5A, mitochondrial OS=Danio rerio OX=7955 GN=cox5ab PE=1 SV=1	8.34	0	24.954	46	7	25	4	138	15.5	6.57	2.20973e+08
High	Master Protein	A4FVG3	Si:ch211-198o12.4 OS=Danio rerio OX=7955 GN=si:ch211-198o12.4 PE=1 SV=1	15.24	0	78.924	51	21	58	21	409	46.8	9.25	2.20957e+08
High	Master Protein	Q7ZVK8	Mitogen-activated protein kinase OS=Danio rerio OX=7955 GN=mapk3 PE=1 SV=1	9.72	0	50.644	35	14	41	9	392	44.1	6.8	2.20713e+08
High	Master Protein	Q1LUZ9	Carboxylic ester hydrolase OS=Danio rerio OX=7955 GN=ces3 PE=1 SV=1	22.28	0	80.407	39	23	87	12	549	60.3	6.4	220605296
High	Master Protein	F1QQN9	Septin OS=Danio rerio OX=7955 GN=septin2 PE=1 SV=2	8.77	0	49.09	46	15	28	11	369	42.2	6.19	2.20536e+08
High	Master Protein	Q5U3A3	Uncharacterized protein LOC492355 OS=Danio rerio OX=7955 GN=ralab PE=1 SV=1	19.2	0	37.435	46	10	45	5	202	23	5.86	220240288
High	Master Protein	Q7T1J9	Ribosomal protein S10 OS=Danio rerio OX=7955 GN=rps10 PE=1 SV=1	7.31	0	33.641	47	10	22	10	166	18.9	10.04	2.19384e+08
High	Master Protein	Q8AY63	creatine kinase OS=Danio rerio OX=7955 GN=ckbb PE=1 SV=1	54.19	0	81.691	59	23	198	13	381	42.9	5.8	2.19278e+08
High	Master Protein	A0A2R8QB87	Dynein heavy chain 6, axonemal isoform X2 OS=Danio rerio OX=7955 GN=dnah6 PE=1 SV=1	104.23	0	550.944	40	156	343	92	4163	474.7	5.74	2.18213e+08
High	Master Protein	Q7SXW7	Phosphoglucomutase-1 OS=Danio rerio OX=7955 GN=pgm1 PE=1 SV=1	16.5	0	98.555	52	25	56	25	561	61.1	6.11	2.18075e+08
High	Master Protein	Q0IJ39	Glucose-6-phosphate isomerase OS=Danio rerio OX=7955 GN=gpib PE=1 SV=1	6.59	0	29.077	14	8	20	5	553	62.1	7.34	217961880
High	Master Protein	Q6DGM9	NADH dehydrogenase [ubiquinone] 1 alpha subcomplex subunit 7 OS=Danio rerio OX=7955 GN=ndufa7 PE=1 SV=1	8.36	0	31.662	69	8	24	8	104	11.6	10.07	2.17844e+08
High	Master Protein	F1R789	Caltractin OS=Danio rerio OX=7955 GN=cetn4 PE=3 SV=1	7.25	0	33.134	56	9	22	7	171	19.4	4.98	2.17212e+08
High	Master Protein	A0A8M1P0S2	SH3 domain-binding glutamic acid-rich-like protein 3 isoform 1 OS=Danio rerio OX=7955 GN=zgc:153284 PE=1 SV=1	5.98	0	18.201	54	5	15	5	120	13.5	6.92	2.17031e+08
High	Master Protein	A0A8M1P1C1	Enoyl-CoA delta isomerase 1, mitochondrial OS=Danio rerio OX=7955 GN=eci1 PE=1 SV=1	12.96	0	49.237	52	14	36	14	301	33.2	8.62	2.16864e+08
High	Master Protein	A0A8M9PUJ5	Dynein intermediate chain 1, axonemal OS=Danio rerio OX=7955 GN=dnai1.1 PE=1 SV=1	1.55	0	10.751	40	3	9	3	105	12	9.99	216768815
High	Master Protein	A0A8M9PMV4	Septin OS=Danio rerio OX=7955 GN=septin15 PE=1 SV=1	10.39	0	57.542	29	15	36	8	468	54.4	7.52	216326684
High	Master Protein	F1RB81	Uncharacterized protein LOC559801 OS=Danio rerio OX=7955 GN=zgc:193811 PE=1 SV=1	8.64	0	33.492	30	9	29	9	274	30.7	9.7	2.16225e+08
High	Master Protein	Q9I8N9	Fatty acid-binding protein, brain OS=Danio rerio OX=7955 GN=fabp7a PE=1 SV=1	5.43	0	31.165	69	7	17	7	132	14.9	5.6	2.15409e+08
High	Master Protein	Q7ZV27	ATP synthase subunit s, mitochondrial OS=Danio rerio OX=7955 GN=dmac2l PE=1 SV=1	14.99	0	35.545	52	10	32	10	199	22.8	8.34	2.1533e+08
High	Master Protein	Q5RI09	Nucleoprotein TPR OS=Danio rerio OX=7955 GN=tprb PE=1 SV=1	20.88	0	197.795	26	61	80	60	2352	265.8	4.91	2.1485e+08
High	Master Protein	Q08BM3	DnaJ homolog subfamily B member 2 OS=Danio rerio OX=7955 GN=dnajb2 PE=2 SV=1	9.47	0	31.703	21	10	25	10	389	42.6	5.16	2.148e+08
High	Master Protein	Q502D1	Glyoxalase domain-containing protein 5 OS=Danio rerio OX=7955 GN=glod5 PE=2 SV=1	4.58	0	43.236	69	11	19	11	163	17.8	8.09	214686776
High	Master Protein	Q1LUI2	5'-deoxynucleotidase HDDC2 OS=Danio rerio OX=7955 GN=hddc2 PE=2 SV=1	5.13	0	45.027	68	12	31	12	200	22.9	5.99	2.14635e+08
High	Master Protein	Q6NYS4	Phosphatidylethanolamine binding protein OS=Danio rerio OX=7955 GN=pebp1 PE=1 SV=1	5.04	0	30.547	54	8	16	8	187	20.8	6.77	2.14062e+08
High	Master Protein	Q6ZM24	Mitochondrial import receptor subunit TOM34 OS=Danio rerio OX=7955 GN=tomm34 PE=1 SV=2	15.44	0	81.549	76	25	48	25	305	34.3	9.17	2.14055e+08
High	Master Protein	Q7ZU29	Nuclear pore complex protein Nup93 OS=Danio rerio OX=7955 GN=dye PE=2 SV=1	19.14	0	107.965	38	32	51	32	820	93.1	5.77	2.138e+08
High	Master Protein	Q1LYK7	Scinderin OS=Danio rerio OX=7955 GN=scin PE=1 SV=1	16.13	0	102.332	45	32	53	31	733	82.1	6.15	2.13275e+08
High	Master Protein	Q802Y2	Isocitrate dehydrogenase [NADP] OS=Danio rerio OX=7955 GN=idh1 PE=1 SV=1	16.79	0	81.447	49	22	54	19	429	48.5	7.75	2.12676e+08
High	Master Protein	A0A8N7T6S1	Alpha-2-macroglobulin-like protein 1 isoform X1 OS=Danio rerio OX=7955 GN=LOC569025 PE=1 SV=1	21.6	0	126.378	26	35	72	29	1479	163.6	7.62	2.12616e+08
High	Master Protein	Q7ZU18	acetyl-CoA C-acetyltransferase OS=Danio rerio OX=7955 GN=acat2 PE=1 SV=1	5.08	0	30.59	29	8	21	8	395	41.3	7.91	2.12448e+08
High	Master Protein	Q5U373	Calcium-binding protein 39-like OS=Danio rerio OX=7955 GN=cab39l PE=1 SV=1	14.01	0	65.39	44	18	40	12	334	38.8	7.27	212326805
High	Master Protein	F1QDA6	Long-chain-fatty-acid--CoA ligase OS=Danio rerio OX=7955 GN=acsl1b PE=1 SV=1	25.05	0	128.296	48	34	80	31	697	77.6	7.72	211835936
High	Master Protein	Q803F6	Small ribosomal subunit protein uS2 OS=Danio rerio OX=7955 GN=rpsa PE=1 SV=1	7.51	0	39.204	42	10	21	10	308	34	4.84	210745078
High	Master Protein	A0A8M9PM25	NAD-dependent protein deacylase sirtuin-5, mitochondrial OS=Danio rerio OX=7955 GN=LOC100536119 PE=1 SV=1	5.62	0	36.965	35	9	20	9	327	36.7	8.97	2.10421e+08
High	Master Protein	A0A8M1P7C1	Complement component c3a precursor OS=Danio rerio OX=7955 GN=c3a.1 PE=1 SV=1	47.91	0	269.658	46	73	161	66	1643	183.1	6.52	2.09795e+08
High	Master Protein	Q6PBW3	Small ribosomal subunit protein uS11 OS=Danio rerio OX=7955 GN=rps14 PE=1 SV=1	4.95	0	32.803	45	9	25	9	151	16.2	9.99	2.09073e+08
High	Master Protein	A0A8M3ARX3	Cholesteryl ester transfer protein OS=Danio rerio OX=7955 GN=cetp PE=1 SV=1	5.23	0	40.546	29	12	19	12	518	57.5	5.52	208875760
High	Master Protein	Q6PC16	NADH dehydrogenase [ubiquinone] 1 beta subcomplex subunit 10 OS=Danio rerio OX=7955 GN=ndufb10 PE=1 SV=1	9.77	0	33.718	51	10	24	10	170	20.3	9.17	208277672
High	Master Protein	F6NMN3	Serine/threonine-protein phosphatase OS=Danio rerio OX=7955 GN=ppp5c PE=1 SV=1	10.27	0	72.926	50	20	41	20	489	56.3	6.32	2.07371e+08
High	Master Protein	Q6PC95	Tubulin alpha chain OS=Danio rerio OX=7955 GN=tuba8l2 PE=1 SV=1	110.56	0	121.804	55	26	434	4	449	50.1	5.15	2.07342e+08
High	Master Protein	Q6NYW8	Heterogeneous nuclear ribonucleoprotein A0 OS=Danio rerio OX=7955 GN=hnrnpa0b PE=1 SV=1	6.24	0	31.608	31	9	17	7	314	32.5	8.4	206969616
High	Master Protein	F1R0J8	Dihydrolipoamide acetyltransferase component of pyruvate dehydrogenase complex OS=Danio rerio OX=7955 GN=pdhx PE=1 SV=1	7.61	0	29.418	19	11	24	11	496	52.3	8.63	2.06899e+08
High	Master Protein	Q6NWL6	Ubiquitin carboxyl-terminal hydrolase OS=Danio rerio OX=7955 GN=uchl5 PE=1 SV=1	11.67	0	59.979	48	15	39	15	329	37.6	5.19	2.0642e+08
High	Master Protein	Q90Z10	Large ribosomal subunit protein eL13 OS=Danio rerio OX=7955 GN=rpl13 PE=1 SV=3	7.53	0	41.176	40	11	28	11	211	24.4	11.6	2.06188e+08
High	Master Protein	A2BHK9	Si:dkey-111e8.4 OS=Danio rerio OX=7955 GN=si:dkey-111e8.4 PE=1 SV=1	7.97	0	19.405	37	3	31	3	124	13.9	4.74	205985628
High	Master Protein	Q6P0K4	Sialic acid synthase OS=Danio rerio OX=7955 GN=nansa PE=1 SV=1	9.75	0	63.333	54	19	41	18	359	40.1	6.8	2.05868e+08
High	Master Protein	Q3MU74	Complement component C3-1 OS=Danio rerio OX=7955 GN=c3a.2 PE=1 SV=1	42.47	0	219.643	41	66	125	31	1651	184.6	6.73	2.05775e+08
High	Master Protein	A0A8M2B6D5	Programmed cell death 6-interacting protein isoform X1 OS=Danio rerio OX=7955 GN=pdcd6ip PE=1 SV=1	24.64	0	113.27	39	34	78	34	871	96.5	6.09	2.0442e+08
High	Master Protein	A0A0R4IXD9	Tubulin-specific chaperone D OS=Danio rerio OX=7955 GN=tbcd PE=1 SV=1	21.6	0	109.214	29	30	63	30	1191	132.9	6.16	204031512
High	Master Protein	B8JHR9	Importin-5 isoform X1 OS=Danio rerio OX=7955 GN=kpnb3 PE=1 SV=2	32.09	0	172.293	47	45	111	45	1093	122.7	4.89	2.03866e+08
High	Master Protein	A0A8M6YVX9	WD repeat-containing protein 63 OS=Danio rerio OX=7955 GN=dnai3 PE=4 SV=1	15.13	0	94.733	34	29	53	29	968	110.9	6.6	2.02668e+08
High	Master Protein	Q3BDS6	Lymphoid-specific helicase OS=Danio rerio OX=7955 GN=hells PE=1 SV=1	19.04	0	94.327	31	30	56	30	853	98.1	7.2	202164528
High	Master Protein	A0A8M2BJT5	2-oxoglutarate dehydrogenase complex component E1 OS=Danio rerio OX=7955 GN=ogdha PE=1 SV=1	25.34	0	124.651	32	34	78	19	1054	119.3	6.93	2.02105e+08
High	Master Protein	B3DJJ8	CXXC motif containing zinc binding protein OS=Danio rerio OX=7955 GN=czib PE=1 SV=1	4.41	0	26.791	49	8	17	8	160	18.1	5.01	2.01309e+08
High	Master Protein	Q4V966	Septin OS=Danio rerio OX=7955 GN=septin7a PE=1 SV=1	28.12	0	113.636	64	29	94	13	443	51.3	8.37	201165224
High	Master Protein	A7YY99	ATP synthase subunit e, mitochondrial OS=Danio rerio OX=7955 GN=atp5mea PE=1 SV=1	12.48	0	23.877	55	6	32	4	71	8.4	8.41	2.00865e+08
High	Master Protein	Q6DHI2	Dynein regulatory complex subunit 2 OS=Danio rerio OX=7955 GN=ccdc65 PE=2 SV=2	16.24	0	88.073	53	28	53	28	492	57.7	7.74	2.00834e+08
High	Master Protein	Q6DEK0	Serine/threonine-protein kinase RIO3 OS=Danio rerio OX=7955 GN=riok3 PE=1 SV=1	0.98	0	7.179	8	4	4	4	507	57.9	5.68	200699984
High	Master Protein	Q08CH6	Ciliogenesis-associated TTC17-interacting protein OS=Danio rerio OX=7955 GN=catip PE=1 SV=1	6.33	0	46.621	46	13	26	13	356	40.6	5.34	2.00291e+08
High	Master Protein	A0A8M9QAE5	Epoxide hydrolase OS=Danio rerio OX=7955 GN=ephx5 PE=1 SV=1	9.08	0	55.402	38	17	36	17	480	54.8	8.18	1.99575e+08
High	Master Protein	A0A8M9Q6B3	L-asparaginase-like OS=Danio rerio OX=7955 GN=si:dkey-9i23.14 PE=1 SV=1	10.04	0	42.537	53	9	32	9	215	24.1	7.59	1.99437e+08
High	Master Protein	Q98TS3	Hsp70 binding protein OS=Danio rerio OX=7955 GN=hspbp1 PE=1 SV=1	7.42	0	37.733	28	10	21	10	333	37.2	4.81	199330074
High	Master Protein	A0A8M3APD8	Aldehyde dehydrogenase, mitochondrial OS=Danio rerio OX=7955 GN=wu:fb14d09 PE=3 SV=1	38.52	0	126.287	52	29	133	8	516	56.6	6.47	1.99256e+08
High	Master Protein	Q7SXP9	Phosphatidate cytidylyltransferase OS=Danio rerio OX=7955 GN=cds2 PE=1 SV=1	6.84	0	22.52	19	8	21	8	444	51	7.69	1.99241e+08
High	Master Protein	A0A8M1N743	Glutathione peroxidase OS=Danio rerio OX=7955 GN=gpx4b PE=1 SV=1	13.86	0	48.623	64	11	43	11	191	21.5	8.48	1.9819e+08
High	Master Protein	A0A8M2BGP7	Heterochromatin protein 1-binding protein 3 OS=Danio rerio OX=7955 GN=hp1bp3 PE=1 SV=1	13.6	0	67.078	33	24	38	24	595	65.1	9.72	197936576
High	Master Protein	Q9I9N6	Apoptosis-associated speck-like protein containing a CARD OS=Danio rerio OX=7955 GN=pycard PE=1 SV=1	9.85	0	50.39	68	15	25	15	203	22.9	5.6	197425778
High	Master Protein	A0A8M9Q576	Thiosulfate sulfurtransferase/rhodanese-like domain-containing protein 1 isoform X2 OS=Danio rerio OX=7955 GN=tstd1 PE=1 SV=1	1.9	0	7.762	12	3	5	3	121	13	6.55	197318276
High	Master Protein	A0A8N7TBN9	Cilia- and flagella-associated protein 43 OS=Danio rerio OX=7955 GN=cfap43 PE=3 SV=1	31.94	0	203.412	35	61	108	61	1642	187.1	5.62	1.97141e+08
High	Master Protein	Q7ZUI5	Nucleoside diphosphate kinase OS=Danio rerio OX=7955 GN=nme4 PE=1 SV=1	7.08	0	31.352	53	9	18	9	190	21.1	9.79	1.96739e+08
High	Master Protein	Q6DRD3	DNA polymerase beta OS=Danio rerio OX=7955 GN=polb PE=2 SV=2	7.76	0	44.837	43	15	23	15	336	38.5	7.02	196578768
High	Master Protein	Q567X3	Glucosamine-6-phosphate isomerase OS=Danio rerio OX=7955 GN=gnpda1 PE=1 SV=1	6.54	0	50.725	46	12	28	11	269	30.5	7.11	1.96353e+08
High	Master Protein	A5PMV7	Protein phosphatase 2, regulatory subunit A, beta a OS=Danio rerio OX=7955 GN=ppp2r1ba PE=1 SV=1	21.74	0	115.135	52	27	77	10	589	65.4	5.02	1.9624e+08
High	Master Protein	Q66HV5	BCSC-1 OS=Danio rerio OX=7955 GN=vwa5a PE=1 SV=1	19.49	0	71.243	29	20	57	19	804	87.1	5.8	1.95686e+08
High	Master Protein	A0A8M9QBI1	Dynein beta chain, ciliary OS=Danio rerio OX=7955 GN=dnah9l PE=3 SV=1	11.04	0	30.714	2	9	29	6	4521	519	6.19	1.94629e+08
High	Master Protein	Q5U369	Annexin OS=Danio rerio OX=7955 GN=anxa3b PE=1 SV=1	14.31	0	68.059	52	21	34	21	340	37.6	5.33	1.94242e+08
High	Master Protein	Q1JPZ8	Serine/threonine-protein phosphatase OS=Danio rerio OX=7955 GN=ppp1cb PE=1 SV=1	17.71	0	64.205	50	16	70	2	327	37.1	6.19	193943734
High	Master Protein	A0A8M2BJM8	Uncharacterized protein LOC406277 isoform X1 OS=Danio rerio OX=7955 GN=rbm4.3 PE=1 SV=1	13.01	0	65.114	57	19	44	19	362	40.5	9.19	193922240
High	Master Protein	Q56A40	Coiled-coil domain-containing protein 40 OS=Danio rerio OX=7955 GN=ccdc40 PE=2 SV=2	22.23	0	175.39	52	47	83	47	941	109.4	6.01	1.93862e+08
High	Master Protein	Q66I80	Fatty acid binding protein 11a OS=Danio rerio OX=7955 GN=fabp4a PE=1 SV=1	5.46	0	41.039	64	10	24	10	134	15.1	7.81	193831228
High	Master Protein	A5PLK2	Phospholysine phosphohistidine inorganic pyrophosphate phosphatase OS=Danio rerio OX=7955 GN=lhpp PE=2 SV=1	4.92	0	33.739	49	10	19	10	270	29.6	5.4	193293856
High	Master Protein	Q6PBX8	NADH dehydrogenase [ubiquinone] flavoprotein 2, mitochondrial OS=Danio rerio OX=7955 GN=ndufv2 PE=1 SV=1	12.21	0	51.329	47	10	49	10	244	26.6	5.63	1.93222e+08
High	Master Protein	F6NMD4	Si:ch211-288g17.4 OS=Danio rerio OX=7955 GN=si:ch211-288g17.4 PE=1 SV=1	10.69	0	79.955	49	25	41	25	529	61.4	5.8	193084584
High	Master Protein	Q6DNI1	Spermatogenesis-associated 4 OS=Danio rerio OX=7955 GN=spata4 PE=2 SV=1	5.08	0	33.217	44	10	17	10	224	25.7	9.41	1.92493e+08
High	Master Protein	A0A8M9PZH4	Large ribosomal subunit protein P2 OS=Danio rerio OX=7955 GN=rplp2 PE=1 SV=1	1.57	0	14.781	25	4	7	4	148	15.5	4.88	192206616
High	Master Protein	Q503E2	Prolyl endopeptidase OS=Danio rerio OX=7955 GN=prep PE=1 SV=1	22.19	0	111.017	52	32	77	32	709	80.3	5.25	1.92112e+08
High	Master Protein	E7EYF3	E1 ubiquitin-activating enzyme OS=Danio rerio OX=7955 GN=uba7 PE=1 SV=1	25.68	0	145.21	40	37	77	34	1016	113.5	5.43	1.91341e+08
High	Master Protein	Q6Q419	Small ribosomal subunit protein uS14 OS=Danio rerio OX=7955 GN=rps29 PE=1 SV=1	1.01	0	6.76	27	3	3	3	56	6.7	10.01	1.91063e+08
High	Master Protein	Q6NWH5	Transmembrane protein 11, mitochondrial OS=Danio rerio OX=7955 GN=tmem11 PE=2 SV=1	6.31	0	19.442	42	7	20	7	187	21	7.68	1.91019e+08
High	Master Protein	Q568E7	Uncharacterized protein LOC550490 OS=Danio rerio OX=7955 GN=zgc:86794 PE=1 SV=1	4.54	0	27.663	26	7	12	6	255	26.8	7.42	1.90849e+08
High	Master Protein	A1L257	Sidoreflexin OS=Danio rerio OX=7955 GN=sfxn3 PE=1 SV=1	4.4	0	31.655	31	8	18	8	322	35.3	9.09	1.9049e+08
High	Master Protein	B8JIS5	glutathione transferase OS=Danio rerio OX=7955 GN=gstm.3 PE=1 SV=1	17.2	0	53.337	54	12	47	8	219	25.8	6.37	1.89995e+08
High	Master Protein	A0A8M2BKS1	Hemopexin OS=Danio rerio OX=7955 GN=hpxb PE=1 SV=1	13.99	0	57.34	45	14	47	14	435	49.4	6.25	189839416
High	Master Protein	Q66ID8	Annexin OS=Danio rerio OX=7955 GN=anxa3a PE=1 SV=1	6.63	0	37.545	35	12	18	11	340	37.3	6.6	189800072
High	Master Protein	Q6NW62	KH domain-containing, RNA-binding, signal transduction-associated 1b OS=Danio rerio OX=7955 GN=khdrbs1b PE=1 SV=1	4.78	0	35.122	24	11	15	11	352	39	7.59	1.89485e+08
High	Master Protein	Q6IQU9	Cytochrome c oxidase subunit 5B, mitochondrial OS=Danio rerio OX=7955 GN=cox5ba PE=1 SV=1	5.24	0	16.242	33	5	19	4	126	13.6	8.6	1.88657e+08
High	Master Protein	A0A0R4IAS2	Periplakin OS=Danio rerio OX=7955 GN=ppl PE=1 SV=1	41.04	0	262.749	46	88	136	88	1754	206.9	5.85	1.87931e+08
High	Master Protein	F8W494	Mitochondrial glutamate carrier 1 OS=Danio rerio OX=7955 GN=slc25a22a PE=1 SV=1	6.39	0	26.782	37	11	17	11	314	33.8	9.52	1.87751e+08
High	Master Protein	A0A0F7C9F3	IQGAP1 protein OS=Danio rerio OX=7955 GN=iqgap1 PE=1 SV=1	32.98	0	192.639	38	58	117	54	1655	188.4	5.94	1.87592e+08
High	Master Protein	F1QZA4	Isocitrate dehydrogenase [NAD] subunit, mitochondrial OS=Danio rerio OX=7955 GN=idh3g PE=1 SV=1	10.61	0	45.373	40	12	31	12	391	42.7	8.9	187530139
High	Master Protein	Q6DC18	14 kDa phosphohistidine phosphatase OS=Danio rerio OX=7955 GN=phpt1 PE=1 SV=1	4.72	0	24.515	64	8	18	8	121	13.7	5.76	1.86366e+08
High	Master Protein	Q566S4	NADH dehydrogenase [ubiquinone] iron-sulfur protein 3, mitochondrial OS=Danio rerio OX=7955 GN=ndufs3 PE=1 SV=1	8.71	0	45.121	53	14	30	14	255	29.4	6.32	1.86185e+08
High	Master Protein	E9QJI4	Carcinoembryonic antigen-related cell adhesion molecule 5 isoform X1 OS=Danio rerio OX=7955 GN=si:ch211-264f5.6 PE=1 SV=1	7.38	0	33.153	26	13	22	13	540	58.2	7.69	186090624
High	Master Protein	A0A8M1P258	Low molecular weight phosphotyrosine protein phosphatase OS=Danio rerio OX=7955 GN=acp1 PE=1 SV=1	5.46	0	30.083	53	10	19	10	158	17.7	7.65	185961944
High	Master Protein	Q32PL1	Protein phosphatase 1 regulatory subunit 7 OS=Danio rerio OX=7955 GN=ppp1r7 PE=2 SV=1	11.4	0	76.355	57	20	37	20	345	39.4	5.03	185880912
High	Master Protein	A0A8M2BFQ9	Deoxyribodipyrimidine photo-lyase OS=Danio rerio OX=7955 GN=cpdp PE=1 SV=1	13.27	0	76.355	36	24	44	24	534	61.6	8.78	1.85877e+08
High	Master Protein	A0A8M9Q9C0	Dynein regulatory complex protein 10 OS=Danio rerio OX=7955 GN=iqcd PE=1 SV=1	12.88	0	92.303	51	28	49	27	427	49.3	8.44	1.85674e+08
High	Master Protein	Q7SYD0	carbonyl reductase (NADPH) OS=Danio rerio OX=7955 GN=cbr1 PE=1 SV=1	11.67	0	68.946	77	19	43	19	276	29.9	7.65	1.85583e+08
High	Master Protein	Q08CE4	Ubiquinol-cytochrome c reductase complex assembly factor 1 OS=Danio rerio OX=7955 GN=uqcc1 PE=1 SV=1	4.63	0	38.348	43	10	17	10	286	32.8	7.02	1.85309e+08
High	Master Protein	A0A8M9PQK9	Proteasome subunit beta OS=Danio rerio OX=7955 GN=psmb7 PE=1 SV=1	14.3	0	42.357	35	8	52	7	286	30.8	7.05	1.85292e+08
High	Master Protein	Q7ZUW8	Aspartate aminotransferase OS=Danio rerio OX=7955 GN=got1 PE=1 SV=1	7.22	0	47.612	44	17	27	17	410	46	7.01	184885744
High	Master Protein	A0A8M9QEJ6	Uncharacterized protein si:dkey-27p18.3 isoform X1 OS=Danio rerio OX=7955 GN=si:dkey-27p18.3 PE=4 SV=1	0.83	0	4.515	4	2	2	2	433	48.2	5.36	184825008
High	Master Protein	Q9YGC9	Spermine synthase OS=Danio rerio OX=7955 GN=sms PE=1 SV=1	7.62	0	43.52	36	12	24	12	360	40.6	5.6	1.84783e+08
High	Master Protein	Q6PE45	Protein RER1 OS=Danio rerio OX=7955 GN=rer1 PE=1 SV=1	4.44	0	16.414	32	6	11	6	196	22.7	9.47	184452008
High	Master Protein	A0A8M9Q9U3	L-asparaginase OS=Danio rerio OX=7955 GN=si:ch211-209a2.2 PE=1 SV=1	2.71	0	20.08	62	5	9	5	101	11.3	5.96	184172844
High	Master Protein	Q6P0S5	Alcohol dehydrogenase 8a OS=Danio rerio OX=7955 GN=adh8a PE=1 SV=1	11.71	0	54.557	34	12	35	9	377	40.5	7.99	1.83877e+08
High	Master Protein	Q0P3W7	F-box protein 36b OS=Danio rerio OX=7955 GN=fbxo36b PE=1 SV=1	11.02	0	56.29	76	13	33	13	179	21	7.69	183812180
High	Master Protein	E7F083	Armadillo repeat-containing 3 OS=Danio rerio OX=7955 GN=armc3 PE=1 SV=2	19.48	0	108.822	44	30	71	30	831	91.6	5.91	1.83458e+08
High	Master Protein	F1QRC1	Dynein regulatory complex protein 1 OS=Danio rerio OX=7955 GN=drc1 PE=2 SV=1	15.36	0	118.242	47	30	59	30	670	78.1	6.1	1.83291e+08
High	Master Protein	Q32PN7	Cilium assembly protein DZIP1L OS=Danio rerio OX=7955 GN=dzip1l PE=2 SV=1	14.77	0	85.923	32	26	43	26	756	86.3	9.26	183257768
High	Master Protein	A0A8M1P1P5	Dynein light chain roadblock OS=Danio rerio OX=7955 GN=dynlrb2 PE=1 SV=1	8.66	0	26.004	79	6	37	6	96	10.7	6.79	1.8316e+08
High	Master Protein	Q5BJK4	NADH dehydrogenase [ubiquinone] 1 subunit C2 OS=Danio rerio OX=7955 GN=ndufc2 PE=1 SV=1	4.36	0	18.899	36	5	15	5	110	12.7	9.54	183155398
High	Master Protein	A4FUL3	E3 ubiquitin-protein ligase RBX1 OS=Danio rerio OX=7955 GN=rbx1 PE=1 SV=1	0.42	0.003	3.163	13	2	2	2	108	12.3	6.96	182825280
High	Master Protein	Q6ZM62	Actin-related protein 2/3 complex subunit 3 OS=Danio rerio OX=7955 GN=arpc3 PE=1 SV=1	9.78	0	26.609	34	6	28	6	178	20.4	8.59	1.82822e+08
High	Master Protein	Q6DGL0	Ribosomal protein L18 OS=Danio rerio OX=7955 GN=rpl18 PE=1 SV=1	4.2	0	24.365	36	6	14	6	182	21	11.82	182494736
High	Master Protein	F1QXM5	Probable D-lactate dehydrogenase, mitochondrial OS=Danio rerio OX=7955 GN=ldhd PE=2 SV=1	8.48	0	49.067	31	13	31	13	497	53.9	6.71	182313158
High	Master Protein	F1QL34	ADP-ribose pyrophosphatase, mitochondrial precursor OS=Danio rerio OX=7955 GN=nudt9 PE=1 SV=1	3.63	0	19.101	19	7	13	7	335	36.9	6.7	1.8215e+08
High	Master Protein	Q6P6E2	40S ribosomal protein S26 OS=Danio rerio OX=7955 GN=rps26 PE=1 SV=1	2.53	0	16.203	45	5	10	5	115	13	11	1.81937e+08
High	Master Protein	F6P1A9	Ubiquitin thioesterase OS=Danio rerio OX=7955 GN=otub1b PE=1 SV=1	8.37	0	49.231	45	12	34	9	266	30.6	4.97	1.81859e+08
High	Master Protein	Q568D2	Cilia- and flagella-associated protein 161 OS=Danio rerio OX=7955 GN=cfap161 PE=2 SV=1	8.81	0	38.985	34	11	25	11	301	33.8	5.95	1.81642e+08
High	Master Protein	Q68EG7	MORC family CW-type zinc finger 2 OS=Danio rerio OX=7955 GN=morc2 PE=1 SV=1	28.55	0	132.639	37	47	77	47	1035	116.9	8.29	1.81395e+08
High	Master Protein	Q7ZVK5	Pcbp2 protein OS=Danio rerio OX=7955 GN=pcbp2 PE=1 SV=1	7.91	0	43.242	39	10	25	8	318	33.3	8	1.80409e+08
High	Master Protein	F1QB54	Polyadenylate-binding protein 1A OS=Danio rerio OX=7955 GN=pabpc1a PE=1 SV=1	22.83	0	111.83	41	28	83	8	634	70.7	9.47	1.80384e+08
High	Master Protein	Q6P2B0	VAMP (vesicle-associated membrane protein)-associated protein B and C OS=Danio rerio OX=7955 GN=vapb PE=1 SV=1	10.67	0	43.852	38	10	32	10	243	27.4	7.81	1.79389e+08
High	Master Protein	A1L243	LRP chaperone MESD OS=Danio rerio OX=7955 GN=mesd PE=2 SV=2	3.81	0	28.727	49	10	16	10	206	23.3	7.24	1.79326e+08
High	Master Protein	Q6DH83	Retinal rod rhodopsin-sensitive cGMP 3',5'-cyclic phosphodiesterase subunit delta OS=Danio rerio OX=7955 GN=pde6d PE=1 SV=1	3.49	0	18.952	33	5	12	5	150	17.4	5.64	179274208
High	Master Protein	A5PMJ7	Syntaxin 12 OS=Danio rerio OX=7955 GN=stx12 PE=1 SV=1	7.31	0	52.42	61	14	32	14	267	30	5.9	1.79195e+08
High	Master Protein	E7FFW9	Gig2-like protein DreL OS=Danio rerio OX=7955 GN=gig2l PE=2 SV=1	8.18	0	37.726	59	12	22	12	161	18.4	8.35	1.78864e+08
High	Master Protein	Q7ZV13	Serine/arginine-rich splicing factor 2 OS=Danio rerio OX=7955 GN=srsf2a PE=1 SV=1	6.26	0	13.441	14	3	25	3	225	26.2	11.84	1.78633e+08
High	Master Protein	E9QEX9	Ankyrin repeat and KH domain-containing 1 OS=Danio rerio OX=7955 GN=ankhd1 PE=1 SV=1	3.13	0	9.874	3	6	10	6	2607	275.1	5.86	178440024
High	Master Protein	Q7SYL1	ADP-ribosylation factor-like protein 2-binding protein OS=Danio rerio OX=7955 GN=arl2bp PE=1 SV=2	5.61	0	18.59	43	6	13	6	168	19.3	4.31	1.78158e+08
High	Master Protein	Q6Q415	Large ribosomal subunit protein eL36 OS=Danio rerio OX=7955 GN=rpl36 PE=1 SV=1	3.12	0	13.521	35	4	9	4	105	12.2	11.5	1.77296e+08
High	Master Protein	Q7ZVT1	IST1 homolog OS=Danio rerio OX=7955 GN=ist1 PE=1 SV=1	8.27	0	34.067	29	10	24	10	354	38.9	5.26	1.77086e+08
High	Master Protein	Q502E4	NADH dehydrogenase [ubiquinone] iron-sulfur protein 4, mitochondrial OS=Danio rerio OX=7955 GN=ndufs4 PE=1 SV=1	1.5	0	17.759	31	5	8	5	168	19	10.1	1.76453e+08
High	Master Protein	Q7ZUZ2	Actin related protein 1, centractin OS=Danio rerio OX=7955 GN=actr1b PE=1 SV=1	6.05	0	39.956	35	11	19	11	376	42.4	6.64	1.76261e+08
High	Master Protein	A0A8M6Z3S0	Sperm flagellar protein 1 isoform X1 OS=Danio rerio OX=7955 GN=spef1 PE=1 SV=1	9.66	0	31.778	38	9	31	9	234	26.5	7.01	1.75842e+08
High	Master Protein	Q7ZUR4	F-actin-capping protein subunit alpha OS=Danio rerio OX=7955 GN=capza1a PE=1 SV=1	7.24	0	53.953	69	14	36	10	286	32.7	5.97	1.7575e+08
High	Master Protein	A0A8M1PCD1	thioredoxin-disulfide reductase OS=Danio rerio OX=7955 GN=txnrd3 PE=1 SV=1	11.15	0	83.393	49	24	44	24	602	66.1	6.32	1.75027e+08
High	Master Protein	Q1LVD7	EF-hand domain family, member D2 OS=Danio rerio OX=7955 GN=efhd2 PE=1 SV=1	13.02	0	56.184	46	12	43	8	233	26.5	5.76	174726680
High	Master Protein	Q502B9	ATP-dependent Clp protease proteolytic subunit OS=Danio rerio OX=7955 GN=clpp PE=1 SV=1	9.17	0	44.716	37	10	30	10	266	28.9	7.17	174521216
High	Master Protein	F1Q4N4	NADH dehydrogenase [ubiquinone] iron-sulfur protein 2, mitochondrial OS=Danio rerio OX=7955 GN=ndufs2 PE=1 SV=1	9.23	0	54.368	42	16	41	16	464	52.7	6.84	1.74334e+08
High	Master Protein	B5DDE8	40S ribosomal protein S8 OS=Danio rerio OX=7955 GN=rps8b PE=1 SV=1	6.46	0	27.357	30	6	20	3	208	24.1	10.4	174222960
High	Master Protein	Q1JPT8	Citrate lyase beta-like OS=Danio rerio OX=7955 GN=clybl PE=1 SV=1	4.84	0	33.408	33	9	16	9	343	37.9	7.49	1.74157e+08
High	Master Protein	A3QK16	Erlin-2 OS=Danio rerio OX=7955 GN=erlin2 PE=2 SV=1	7.77	0	53.44	54	16	31	14	331	36.4	6.25	1.73881e+08
High	Master Protein	Q567G0	High mobility group protein B3 OS=Danio rerio OX=7955 GN=hmgb3b PE=1 SV=1	10.76	0	53.118	50	15	33	15	198	22.5	6.62	173837416
High	Master Protein	Q568N1	Uncharacterized protein LOC550523 OS=Danio rerio OX=7955 GN=stoml3b PE=2 SV=1	5.14	0	35.446	37	10	18	8	278	30.7	6.61	1.73169e+08
High	Master Protein	A0A0R4ITN2	Vitamin D-binding protein OS=Danio rerio OX=7955 GN=gc PE=1 SV=2	11.14	0	82.772	46	25	51	25	465	51.9	6.58	172915996
High	Master Protein	E9QG29	Torsin OS=Danio rerio OX=7955 GN=tor1 PE=1 SV=1	6.53	0	37.625	35	12	23	12	336	38.2	6.95	1.7277e+08
High	Master Protein	Q7T2F5	Alpha-soluble NSF attachment protein OS=Danio rerio OX=7955 GN=napab PE=1 SV=1	12.79	0	81.756	70	21	47	18	295	33.2	5.58	1.72763e+08
High	Master Protein	F1Q4X8	Envoplakin OS=Danio rerio OX=7955 GN=evpla PE=1 SV=1	33.03	0	217.314	41	76	103	74	1975	229	6.71	1.72118e+08
High	Master Protein	Q7ZVQ9	Peptidyl-prolyl cis-trans isomerase OS=Danio rerio OX=7955 GN=ppih PE=1 SV=1	8.65	0	26.625	43	9	24	9	181	19.8	7.68	1.72074e+08
High	Master Protein	Q801U3	Serine and arginine-rich-splicing factor 3a OS=Danio rerio OX=7955 GN=srsf3a PE=1 SV=1	4.83	0	14.974	28	5	15	4	174	20.3	11.37	1.71678e+08
High	Master Protein	A0A8M1NTC8	Adenylate kinase 7 OS=Danio rerio OX=7955 GN=ak7a PE=1 SV=1	11.55	0	72.096	38	23	49	23	696	79.5	5.11	1.71677e+08
High	Master Protein	Q6PBU7	Ubiquinol-cytochrome-c reductase complex assembly factor 2 OS=Danio rerio OX=7955 GN=uqcc2 PE=2 SV=1	6.43	0	42.097	70	12	19	12	129	15	8.25	1.71075e+08
High	Master Protein	Q7T2A8	SH3 domain-binding glutamic acid-rich-like protein OS=Danio rerio OX=7955 GN=sh3bgrl PE=1 SV=1	5.83	0	39.266	90	10	26	10	115	12.9	4.82	1.70945e+08
High	Master Protein	A0A8M9PV63	Protein MON2 homolog OS=Danio rerio OX=7955 GN=mon2 PE=1 SV=1	0.98	0	4.839	1	3	3	3	1712	188.8	6.19	170906096
High	Master Protein	F1Q5Z7	Cilia- and flagella-associated protein 91 OS=Danio rerio OX=7955 GN=cfap91 PE=1 SV=1	14.75	0	83.134	31	26	44	26	785	91.2	8.63	1.70819e+08
High	Master Protein	Q7SX97	Chymotrypsin B1 precursor OS=Danio rerio OX=7955 GN=ctrb.1 PE=1 SV=1	3.24	0	28.691	40	8	19	6	263	28.2	7.34	1.70777e+08
High	Master Protein	A0A8M6Z7P2	Centrosomal protein of 120 kDa OS=Danio rerio OX=7955 GN=cep120 PE=4 SV=1	17.42	0	114.032	39	37	56	37	999	113.3	6.67	1.70634e+08
High	Master Protein	E7F8T6	Nicotinamide phosphoribosyltransferase OS=Danio rerio OX=7955 GN=nampt1 PE=1 SV=1	18.5	0	89.537	58	26	51	20	493	55.9	6.61	1.70565e+08
High	Master Protein	B8JLQ0	LYR motif-containing protein 4 OS=Danio rerio OX=7955 GN=lyrm4 PE=3 SV=1	4.5	0	19.228	57	6	9	5	89	10.5	10.07	170433600
High	Master Protein	A0A8M9QDP1	Fumarylacetoacetate hydrolase domain-containing protein 2A isoform X1 OS=Danio rerio OX=7955 GN=fahd2a PE=1 SV=1	8.98	0	34.516	29	10	25	10	346	38.9	8.27	169971020
High	Master Protein	Q561X9	Dehydrogenase/reductase SDR family member 6 OS=Danio rerio OX=7955 GN=bdh2 PE=2 SV=1	8.26	0	39.274	52	15	26	15	245	26.5	6.89	169966886
High	Master Protein	A0A8M2BGP9	Bromodomain and PHD finger-containing protein 3 isoform X1 OS=Danio rerio OX=7955 GN=brpf3a PE=4 SV=1	21.28	0	109.377	31	38	71	38	1214	136.4	8.68	169873200
High	Master Protein	E7F3I8	RNA helicase OS=Danio rerio OX=7955 GN=dhx15 PE=1 SV=1	26.41	0	113.564	45	33	95	33	769	88.3	7.34	1.69622e+08
High	Master Protein	Q6DEM5	Mitochondrial import inner membrane translocase subunit Tim8 A OS=Danio rerio OX=7955 GN=timm8a PE=3 SV=1	3.16	0	22.789	67	6	13	6	90	10.6	4.97	1.69612e+08
High	Master Protein	Q6P2M0	Large ribosomal subunit protein uL15 OS=Danio rerio OX=7955 GN=rpl27a PE=1 SV=1	7.5	0	21.855	50	8	25	8	148	16.6	10.76	1.69332e+08
High	Master Protein	A0A2R8PY46	Myeloid leukemia factor 1 OS=Danio rerio OX=7955 GN=mlf1 PE=3 SV=1	5.3	0	35.374	47	11	16	11	258	29.6	8.69	169300032
High	Master Protein	E7F1X7	Serine/arginine repetitive matrix 1 OS=Danio rerio OX=7955 GN=srrm1 PE=1 SV=1	4.86	0	29.613	10	9	19	9	929	104.8	11.85	1.69002e+08
High	Master Protein	A0A8M2B343	40S ribosomal protein S24 OS=Danio rerio OX=7955 GN=rps24 PE=1 SV=1	7.05	0	28.046	42	8	24	8	133	15.5	10.76	1.68833e+08
High	Master Protein	F1QWA8	NAD(+) hydrolase SARM1 OS=Danio rerio OX=7955 GN=sarm1 PE=1 SV=1	16.1	0	99.954	47	30	54	30	713	80.3	7.11	167705400
High	Master Protein	Q5BLH5	Calpain-2 catalytic subunit OS=Danio rerio OX=7955 GN=capn2a PE=1 SV=1	16.08	0	113.151	43	24	69	20	698	78.3	5.15	1.67689e+08
High	Master Protein	F1R3G8	Spermidine synthase OS=Danio rerio OX=7955 GN=srm PE=1 SV=1	6.96	0	44.116	35	12	17	12	289	32.8	5.54	1.67655e+08
High	Master Protein	E7F1I2	ADP-ribosylation factor-like 6-interacting protein 6 OS=Danio rerio OX=7955 GN=arl6ip6 PE=4 SV=2	2.88	0	7.166	17	2	12	2	188	21.2	7.88	167600774
High	Master Protein	A0A0R4IH79	Lon protease homolog, mitochondrial OS=Danio rerio OX=7955 GN=lonp1 PE=1 SV=1	25.17	0	127.025	29	33	82	33	966	107.7	6.37	1.67198e+08
High	Master Protein	Q5XJP4	Delta(3,5)-Delta(2,4)-dienoyl-CoA isomerase, mitochondrial OS=Danio rerio OX=7955 GN=ech1 PE=1 SV=1	7.09	0	37.252	34	13	20	13	308	33.8	7.93	1.67076e+08
High	Master Protein	Q6P3L0	Major vault protein OS=Danio rerio OX=7955 GN=mvp PE=2 SV=1	15.67	0	109.239	46	32	57	32	863	96.5	5.49	166985088
High	Master Protein	A0A2R8PW65	NAD(P)H dehydrogenase [quinone] 1 isoform 1 OS=Danio rerio OX=7955 GN=nqo1 PE=1 SV=1	7.25	0	34.943	36	9	20	9	289	32.8	7.49	1.66635e+08
High	Master Protein	Q9DGL6	Sodium/potassium-transporting ATPase subunit alpha OS=Danio rerio OX=7955 GN=atp1a1a.1 PE=1 SV=1	33.61	0	173.211	44	43	113	16	1028	113.3	5.33	1.66467e+08
High	Master Protein	Q6P0J0	Protein phosphatase 1, regulatory (inhibitor) subunit 2 OS=Danio rerio OX=7955 GN=ppp1r2 PE=1 SV=1	0.86	0	8.241	23	3	3	3	204	23	4.3	166425056
High	Master Protein	A0A0R4IIB7	Succinate-semialdehyde dehydrogenase OS=Danio rerio OX=7955 GN=aldh5a1 PE=1 SV=1	16.3	0	78.873	48	22	43	21	522	56	6.93	1.66325e+08
High	Master Protein	F1Q6B4	Thioredoxin-related transmembrane protein 1 OS=Danio rerio OX=7955 GN=tmx1 PE=1 SV=1	2.89	0	12.413	11	3	6	3	284	32.3	5.14	166263584
High	Master Protein	Q9PVF7	Junction plakoglobin a OS=Danio rerio OX=7955 GN=jupa PE=1 SV=1	23.5	0	99.753	49	30	64	21	729	80	6.33	1.66096e+08
High	Master Protein	A0A8M6Z5D9	Cilia- and flagella-associated protein 44 OS=Danio rerio OX=7955 GN=cfap44 PE=4 SV=1	27.4	0	134.006	25	42	83	41	1753	198.7	5.44	1.65682e+08
High	Master Protein	Q6P607	Glycine N-methyltransferase OS=Danio rerio OX=7955 GN=gnmt PE=1 SV=1	6.89	0	23.269	27	6	23	6	294	33.2	6.87	1.65625e+08
High	Master Protein	A8KBY8	Annexin OS=Danio rerio OX=7955 GN=anxa6 PE=1 SV=1	2.72	0	15.96	9	6	6	5	667	75.2	5.14	165104672
High	Master Protein	A0A8M3B8A7	Ubiquitin carboxyl-terminal hydrolase 7 OS=Danio rerio OX=7955 GN=usp7 PE=1 SV=1	28.35	0	149.077	41	47	99	47	1130	131.4	5.91	164935776
High	Master Protein	E7FAL7	Uncharacterized protein LOC445086 isoform X1 OS=Danio rerio OX=7955 GN=zgc:92380 PE=1 SV=4	12.31	0	71.832	41	20	40	19	501	56.7	4.56	164339816
High	Master Protein	A0A8M2B7W1	Elongation factor 1-delta OS=Danio rerio OX=7955 GN=eef1db PE=1 SV=1	13.61	0	46.088	21	12	40	7	578	63.9	7.37	1.64161e+08
High	Master Protein	A0A2R8Q8G0	Mitochondrial fission 1 protein OS=Danio rerio OX=7955 GN=fis1 PE=1 SV=1	3.59	0	21.137	35	7	9	7	153	17	8.78	164091000
High	Master Protein	Q7ZVF1	chitinase OS=Danio rerio OX=7955 GN=chia.1 PE=1 SV=1	9.32	0	49.429	37	14	32	14	455	50.7	6.4	1.63838e+08
High	Master Protein	Q6TEM5	Methionine--tRNA ligase, cytoplasmic OS=Danio rerio OX=7955 GN=mars1 PE=1 SV=1	13.02	0	82.295	29	25	46	25	922	103.5	6.81	1.6373e+08
High	Master Protein	Q504F9	Glyoxylate reductase/hydroxypyruvate reductase OS=Danio rerio OX=7955 GN=grhpra PE=1 SV=1	8.23	0	48.181	50	11	39	11	327	35.1	6.68	1.63724e+08
High	Master Protein	Q66I42	Moesin a OS=Danio rerio OX=7955 GN=msna PE=1 SV=1	20.59	0	118.47	51	36	66	27	579	68	6.1	1.63653e+08
High	Master Protein	B8JLC8	Ras-related protein Rab-1A OS=Danio rerio OX=7955 GN=rab1aa PE=1 SV=1	22.68	0	51.533	68	15	62	6	201	22.3	6.57	163474316
High	Master Protein	B0UYT6	Aspartate aminotransferase, cytoplasmic 2 OS=Danio rerio OX=7955 GN=got1l1 PE=3 SV=1	7.95	0	48.703	38	15	26	15	423	47.1	6.52	163382400
High	Master Protein	A0A8M1REV5	von Willebrand factor A domain-containing protein 7-like OS=Danio rerio OX=7955 GN=LOC100535144 PE=1 SV=1	2.49	0	12.055	10	4	5	4	316	34.8	8.29	163329928
High	Master Protein	A0A8M6YUK6	Microtubule-actin cross-linking factor 1 isoform X1 OS=Danio rerio OX=7955 GN=macf1a PE=1 SV=1	2.94	0	18.166	1	8	11	6	8259	928.9	5.31	163228576
High	Master Protein	Q66IB0	Protein lin-7 homolog OS=Danio rerio OX=7955 GN=lin7c PE=1 SV=1	3.05	0	19.506	29	7	8	7	201	22.3	8.92	163020256
High	Master Protein	Q803J6	Sdcbp protein OS=Danio rerio OX=7955 GN=sdcbp2 PE=1 SV=1	5.29	0	22.829	29	8	17	8	299	32.4	8.69	162978336
High	Master Protein	I3IRW7	4-aminobutyrate aminotransferase, mitochondrial OS=Danio rerio OX=7955 GN=abat PE=1 SV=1	14.12	0	65.337	35	16	48	16	500	55.7	7.69	1.62967e+08
High	Master Protein	Q7ZVK2	Ubiquitin-conjugating enzyme E2 G1 OS=Danio rerio OX=7955 GN=ube2g1a PE=1 SV=1	5.42	0	18.515	31	6	14	5	170	19.5	5.44	1.62747e+08
High	Master Protein	Q08CH7	Radial spoke head 10 homolog B OS=Danio rerio OX=7955 GN=rsph10b PE=2 SV=1	7.54	0	44.063	20	13	22	13	731	83.1	6.37	1.62694e+08
High	Master Protein	Q7ZVP2	small monomeric GTPase OS=Danio rerio OX=7955 GN=rab5c PE=1 SV=1	11.03	0	36.78	47	8	36	4	221	23.6	8.41	1.62662e+08
High	Master Protein	Q7ZVK3	NAD-dependent protein deacetylase sirtuin-2 OS=Danio rerio OX=7955 GN=sirt2 PE=1 SV=1	12.03	0	57.28	46	19	33	19	379	42.3	5.1	162499030
High	Master Protein	A0A8M2BFX4	DDB1- and CUL4-associated factor 6 isoform X1 OS=Danio rerio OX=7955 GN=dcaf6 PE=4 SV=1	0.42	0.003	2.887	2	2	2	2	988	107.6	5.68	162412160
High	Master Protein	A0A2R8QGA4	Macrosialin OS=Danio rerio OX=7955 GN=cd68 PE=1 SV=1	2.9	0	13.203	12	4	10	4	300	31.9	7.8	1.62253e+08
High	Master Protein	A0A8M1N1B6	NADH dehydrogenase [ubiquinone] 1 alpha subcomplex subunit 3 OS=Danio rerio OX=7955 GN=ndufa3 PE=1 SV=1	1.47	0	6.043	22	2	3	2	83	9.1	7.12	1.62183e+08
High	Master Protein	X1WFU2	Si:ch73-147o17.1 OS=Danio rerio OX=7955 GN=svip PE=4 SV=1	2.79	0	7.384	40	4	6	4	80	8.8	7.94	161213496
High	Master Protein	Q6IQN5	Rac family small GTPase 2 OS=Danio rerio OX=7955 GN=rac2 PE=1 SV=1	13.3	0	33.517	38	9	31	4	192	21.4	7.91	161009306
High	Master Protein	Q5BJA1	Small ribosomal subunit protein eS17 OS=Danio rerio OX=7955 GN=zgc:114188 PE=1 SV=1	5.95	0	28.237	63	8	26	6	134	15.4	9.85	160931808
High	Master Protein	A0A8M3B681	Coiled-coil domain-containing protein 83 isoform X1 OS=Danio rerio OX=7955 GN=ccdc83 PE=4 SV=1	6.62	0	29.716	18	9	19	9	464	53.6	5.16	1.607e+08
High	Master Protein	Q7SXP0	Vesicle-trafficking protein SEC22b-B OS=Danio rerio OX=7955 GN=sec22bb PE=2 SV=1	5.63	0	46.686	41	8	27	5	215	24.7	8.91	1.60399e+08
High	Master Protein	Q503C0	peptidylprolyl isomerase OS=Danio rerio OX=7955 GN=fkbp3 PE=1 SV=1	10.04	0	45.122	50	13	31	13	220	24.5	8.66	1.602e+08
High	Master Protein	A3KNS2	Protein canopy homolog 3 OS=Danio rerio OX=7955 GN=cnpy3 PE=2 SV=1	5.72	0	33.012	38	11	16	11	276	31.4	8.46	1.60134e+08
High	Master Protein	E7FEG7	Heat shock factor binding protein 1 like 1 OS=Danio rerio OX=7955 GN=hsbp1l1 PE=3 SV=3	2.23	0	24.805	62	4	11	4	79	8.9	4.81	160105520
High	Master Protein	Q6NXA1	Small glutamine-rich tetratricopeptide repeat co-chaperone alpha OS=Danio rerio OX=7955 GN=sgta PE=1 SV=1	10.09	0	36.894	33	11	25	11	320	34.2	4.77	1.59878e+08
High	Master Protein	Q7ZWD3	Eukaryotic translation initiation factor 2 subunit 1 OS=Danio rerio OX=7955 GN=eif2s1a PE=1 SV=1	7.23	0	39.349	43	13	20	4	315	36.2	5.03	159617600
High	Master Protein	Q6TNT8	Guanine nucleotide-binding protein G(i) subunit alpha-2 OS=Danio rerio OX=7955 GN=gnai2a PE=1 SV=1	15.5	0	47.382	38	15	49	9	355	40.8	5.39	1.59464e+08
High	Master Protein	A0A8M3AUZ6	Sperm-associated antigen 17 isoform X1 OS=Danio rerio OX=7955 GN=si:dkey-208b23.5 PE=4 SV=1	34.23	0	206.192	35	58	116	58	1683	190.7	5.72	159184688
High	Master Protein	Q66L49	Mitochondrial adenyl nucleotide antiporter SLC25A24 OS=Danio rerio OX=7955 GN=slc25a24 PE=2 SV=1	10	0	58.395	45	21	33	21	477	53.3	8.54	1.5893e+08
High	Master Protein	F1QI68	5'-nucleotidase, cytosolic IB b OS=Danio rerio OX=7955 GN=nt5c1bb PE=4 SV=1	12.54	0	74.404	55	22	40	21	364	40.9	7.06	158927544
High	Master Protein	E7EZM2	Centrosomal protein 112 OS=Danio rerio OX=7955 GN=cep112 PE=1 SV=2	20.38	0	159.168	50	47	68	47	942	110.2	7.06	158479472
High	Master Protein	B8A4V2	Annexin OS=Danio rerio OX=7955 GN=anxa11a PE=1 SV=1	12.36	0	71.51	43	21	44	19	526	55.7	7.97	1.5841e+08
High	Master Protein	Q8JI29	Leucine-rich protein OS=Danio rerio OX=7955 GN=cby1 PE=1 SV=1	5.41	0	22.001	48	4	20	4	125	14.1	7.42	1.58329e+08
High	Master Protein	A0A8M9Q0M9	Uncharacterized protein LOC100330916 isoform X2 OS=Danio rerio OX=7955 GN=LOC100330916 PE=1 SV=1	14.09	0	100.216	16	28	43	28	13581	1472.5	4.82	158082816
High	Master Protein	A2BFS6	UDP-N-acetylglucosamine--dolichyl-phosphate N-acetylglucosaminephosphotransferase OS=Danio rerio OX=7955 GN=dpagt1 PE=2 SV=1	2.98	0	11.471	10	5	6	5	406	46	8.25	158059000
High	Master Protein	Q6PC06	Adenosylhomocysteinase OS=Danio rerio OX=7955 GN=ahcyl2b PE=1 SV=1	18.31	0	81.477	43	25	50	12	591	65	7.61	1.57479e+08
High	Master Protein	B8JK76	Serologically defined colon cancer antigen 8 homolog OS=Danio rerio OX=7955 GN=Sdccag8 PE=3 SV=2	16.29	0	118.386	44	32	54	32	701	80.4	6.33	1.57403e+08
High	Master Protein	F1R665	Caveolae-associated protein 2b OS=Danio rerio OX=7955 GN=cavin2b PE=1 SV=1	7.18	0	34.156	22	9	22	8	474	51.4	4.97	157392958
High	Master Protein	Q7ZUW2	Hypoxia up-regulated protein 1 OS=Danio rerio OX=7955 GN=hyou1 PE=2 SV=1	17.89	0	97.04	34	31	56	31	980	110.3	5.07	1.57282e+08
High	Master Protein	B3DHU2	Transmembrane protein 65 OS=Danio rerio OX=7955 GN=tmem65 PE=1 SV=1	2.99	0	23.515	26	7	9	7	212	23.1	8.84	157267312
High	Master Protein	Q6DGQ9	PRA1 family protein OS=Danio rerio OX=7955 GN=arl6ip5b PE=1 SV=1	5.09	0	29.341	26	7	16	6	190	21.3	9.28	1.56983e+08
High	Master Protein	F6P3G4	26S proteasome non-ATPase regulatory subunit 11A OS=Danio rerio OX=7955 GN=psmd11a PE=2 SV=1	23.51	0	101.836	60	26	71	16	421	47.3	6	1.56975e+08
High	Master Protein	B8A6A1	Eukaryotic translation initiation factor 4E family member 1c OS=Danio rerio OX=7955 GN=eif4e1c PE=1 SV=1	4.07	0	29.591	41	9	13	9	230	26.3	6.9	156929408
High	Master Protein	Q6Q421	Small ribosomal subunit protein uS19 OS=Danio rerio OX=7955 GN=rps15 PE=1 SV=1	3.9	0	18.553	27	4	20	4	145	17	10.39	156626740
High	Master Protein	A0A8M3B4H1	SUN domain-containing protein 1 isoform X1 OS=Danio rerio OX=7955 GN=sun1a PE=4 SV=1	2.6	0	25.021	13	10	13	10	879	98.2	5.62	1.55981e+08
High	Master Protein	F1QPT3	GDP-mannose 4,6-dehydratase OS=Danio rerio OX=7955 GN=gmds PE=1 SV=1	8.48	0	51.745	50	16	26	16	377	42.4	7.36	1.55915e+08
High	Master Protein	Q6ZM50	F-actin-capping protein subunit alpha OS=Danio rerio OX=7955 GN=capza1b PE=1 SV=2	6.3	0	54.915	65	14	34	10	286	32.7	5.35	1.55537e+08
High	Master Protein	A5WUY4	Probable global transcription activator SNF2L1 OS=Danio rerio OX=7955 GN=smarca1 PE=1 SV=1	28.39	0	155.611	43	48	89	34	1036	120.9	8.13	1.55478e+08
High	Master Protein	A0A8M1P241	EF-hand calcium-binding domain-containing protein 6 OS=Danio rerio OX=7955 GN=efcab6 PE=4 SV=1	25.48	0	173.167	43	54	101	54	1457	167.2	7.43	1.55165e+08
High	Master Protein	Q6P6E5	NADH dehydrogenase [ubiquinone] 1 beta subcomplex subunit 7 OS=Danio rerio OX=7955 GN=ndufb7 PE=1 SV=1	2.07	0	15.491	41	5	11	5	120	14.5	8.19	154767929
High	Master Protein	Q08BI9	Calcium uniporter protein, mitochondrial OS=Danio rerio OX=7955 GN=mcu PE=1 SV=1	8.87	0	58.344	36	14	35	14	376	42.8	8.92	1.54327e+08
High	Master Protein	Q7T3H5	Glycerol-3-phosphate dehydrogenase [NAD(+)] OS=Danio rerio OX=7955 GN=gpd1c PE=1 SV=1	9.33	0	60.935	50	15	38	12	349	38.2	7.12	1.54201e+08
High	Master Protein	Q568Q7	Stathmin OS=Danio rerio OX=7955 GN=stmn1b PE=1 SV=1	6.64	0	27.463	47	9	19	8	149	17.1	6.39	1.54105e+08
High	Master Protein	A0A8M3B1N5	Serine/threonine-protein kinase 31 OS=Danio rerio OX=7955 GN=stk31 PE=1 SV=1	14.28	0	90.45	37	28	50	28	738	84.2	5.92	1.5406e+08
High	Master Protein	A0A8M9PWT2	Emerin isoform X1 OS=Danio rerio OX=7955 GN=emd PE=1 SV=1	4.91	0	26.448	49	9	22	9	182	20.8	6.7	1.53867e+08
High	Master Protein	Q4V9N9	Eukaryotic translation initiation factor 4C OS=Danio rerio OX=7955 GN=eif1axb PE=1 SV=1	4.65	0	24.052	38	7	11	7	144	16.5	5.24	153052938
High	Master Protein	A0A8M1N0E2	2,4-dienoyl-CoA reductase [(3E)-enoyl-CoA-producing] OS=Danio rerio OX=7955 GN=decr1 PE=1 SV=1	9.19	0	52.127	44	13	31	13	333	35.5	8.88	1.53008e+08
High	Master Protein	Q90XR6	Claudin OS=Danio rerio OX=7955 GN=cldni PE=1 SV=1	2.92	0	17.612	23	4	7	4	211	22.2	7.46	152726368
High	Master Protein	Q7ZTI4	Ubiquitin carboxyl-terminal hydrolase OS=Danio rerio OX=7955 GN=uchl1 PE=1 SV=1	4.69	0	27.749	42	9	20	9	218	24.2	5.25	152645980
High	Master Protein	F1R4I7	Sorcin OS=Danio rerio OX=7955 GN=sri PE=1 SV=1	5.33	0	27.508	36	8	19	8	190	21.4	5.3	1.51889e+08
High	Master Protein	Q7ZUA0	ADP-ribosylation factor OS=Danio rerio OX=7955 GN=arf2a PE=2 SV=1	23.89	0	57.633	64	13	68	3	181	20.6	6.8	151861008
High	Master Protein	Q7ZU48	Heterogeneous nuclear ribonucleoprotein A0,-like OS=Danio rerio OX=7955 GN=hnrnpa0l PE=1 SV=2	8.55	0	32.969	32	10	27	8	302	32	7.78	1.51238e+08
High	Master Protein	A3KNW4	Protein S100-A14 OS=Danio rerio OX=7955 GN=s100v2 PE=1 SV=1	5.43	0	22.456	47	5	19	5	100	11.1	7.39	150912621
High	Master Protein	Q561Y1	26S proteasome non-ATPase regulatory subunit 4 OS=Danio rerio OX=7955 GN=psmd4b PE=1 SV=1	8.75	0	54.672	42	13	35	9	372	40.2	4.81	1.50868e+08
High	Master Protein	A0A2R8QGC0	Ubiquitin-like modifier-activating enzyme 5 OS=Danio rerio OX=7955 GN=uba5 PE=3 SV=1	5.69	0	40.157	37	11	21	11	398	44.2	4.87	1.50848e+08
High	Master Protein	B3DKL0	Bifunctional purine biosynthesis protein ATIC OS=Danio rerio OX=7955 GN=atic PE=1 SV=1	18.72	0	97.803	56	25	57	25	590	64	6.77	1.50718e+08
High	Master Protein	F1QHE9	NADH dehydrogenase [ubiquinone] iron-sulfur protein 7, mitochondrial OS=Danio rerio OX=7955 GN=ndufs7 PE=1 SV=2	3.45	0	15.718	21	6	9	6	217	24.3	9.55	1.50679e+08
High	Master Protein	B0UXH9	Piercer of microtubule wall 2 protein OS=Danio rerio OX=7955 GN=pierce1 PE=3 SV=1	3.67	0	21.512	54	7	15	7	137	15.7	9.31	1.50445e+08
High	Master Protein	Q08CQ0	Uncharacterized protein LOC767682 OS=Danio rerio OX=7955 GN=id:ibd2015 PE=1 SV=1	14.05	0	103.224	60	27	45	27	512	55.5	7.77	1.50432e+08
High	Master Protein	B8JLJ8	Heterogeneous nuclear ribonucleoprotein K OS=Danio rerio OX=7955 GN=hnrpkl PE=1 SV=1	4.67	0	41.115	45	16	24	13	431	47.6	6.58	1.50082e+08
High	Master Protein	F1R4Z8	glutathione transferase OS=Danio rerio OX=7955 GN=gstal PE=1 SV=1	10.21	0	32.161	39	9	19	9	223	25.2	8.22	150016247
High	Master Protein	Q6DHM9	Rho-related GTP-binding protein RhoA-B OS=Danio rerio OX=7955 GN=rhoab PE=1 SV=1	15.27	0	48.609	49	11	50	3	193	21.8	6.1	149962376
High	Master Protein	Q7ZW07	Nuclear pore complex protein Nup155 OS=Danio rerio OX=7955 GN=nup155 PE=1 SV=1	11.13	0	91.745	26	27	48	27	1391	154.9	6.38	1.49777e+08
High	Master Protein	A0A8M6YU94	Cilia- and flagella-associated protein 61 isoform X1 OS=Danio rerio OX=7955 GN=cfap61 PE=1 SV=1	17.78	0	112.049	39	38	67	38	1183	133.1	5.59	1.49308e+08
High	Master Protein	B0S6B9	Nardilysin OS=Danio rerio OX=7955 GN=nrd1a PE=1 SV=1	17.8	0	108.931	27	30	55	26	1091	124.5	5.05	1.48604e+08
High	Master Protein	A5PLI4	LRP2-binding protein OS=Danio rerio OX=7955 GN=lrp2bp PE=2 SV=1	4.11	0	33.048	37	10	19	10	343	38.1	6.02	148051448
High	Master Protein	A5A4L9	FACT complex subunit OS=Danio rerio OX=7955 GN=supt16h PE=1 SV=1	15.94	0	98.582	31	34	51	34	1033	118.1	5.68	147931568
High	Master Protein	Q9PT92	Catalase OS=Danio rerio OX=7955 GN=cat PE=2 SV=1	12.21	0	59.933	36	20	35	20	526	59.6	8.07	1.47869e+08
High	Master Protein	Q0D281	F-box only protein 36 OS=Danio rerio OX=7955 GN=fbxo36a PE=1 SV=1	4.7	0	26.733	38	7	17	7	189	21.6	6.13	1.47821e+08
High	Master Protein	F1Q6B2	peptidyl-tRNA hydrolase OS=Danio rerio OX=7955 GN=ptrh2 PE=1 SV=1	3.16	0	27.052	43	6	11	6	176	18.6	8.95	1.47802e+08
High	Master Protein	E7F1G6	Beta-2 microglobulin precursor OS=Danio rerio OX=7955 GN=b2ml PE=4 SV=2	2.6	0	13.3	43	4	10	4	116	13.4	6.76	147540244
High	Master Protein	A0A8M9Q485	Dynein heavy chain 6, axonemal-like OS=Danio rerio OX=7955 GN=LOC110439139 PE=4 SV=1	42.11	0	227.484	39	64	127	2	1639	186.7	5.5	1.47347e+08
High	Master Protein	F6PBL6	COP9 constitutive photomorphogenic homolog subunit 7A OS=Danio rerio OX=7955 GN=cops7a PE=1 SV=1	3.89	0	28.597	22	6	13	6	268	29.3	5.36	1.4722e+08
High	Master Protein	F1Q740	Valine--tRNA ligase OS=Danio rerio OX=7955 GN=vars1 PE=1 SV=2	16.03	0	102.451	27	34	51	34	1271	143.3	8.27	1.4695e+08
High	Master Protein	Q502F6	BolA-like protein 2 OS=Danio rerio OX=7955 GN=zgc:112271 PE=1 SV=1	4.06	0	19.938	67	5	13	5	86	9.8	8.02	1.46644e+08
High	Master Protein	Q6PFT1	Fructose-1,6-bisphosphatase 1 OS=Danio rerio OX=7955 GN=fbp1a PE=1 SV=1	6.08	0	42.072	39	13	21	13	337	36.7	7.05	1.46226e+08
High	Master Protein	Q9MIX8	Cytochrome b OS=Danio rerio OX=7955 GN=mt-cyb PE=3 SV=1	1.4	0	5.79	4	2	3	2	380	42.8	7.66	146073990
High	Master Protein	Q5U3H4	ribose-5-phosphate isomerase OS=Danio rerio OX=7955 GN=rpia PE=1 SV=1	8.71	0	41.653	44	11	27	11	275	30.4	9.01	145591612
High	Master Protein	Q6NWC8	Propionyl-CoA carboxylase beta chain, mitochondrial OS=Danio rerio OX=7955 GN=pccb PE=1 SV=1	10.53	0	78.417	51	22	44	22	557	60.8	7.61	1.45432e+08
High	Master Protein	Q6DHM0	Phosphoglycerate mutase OS=Danio rerio OX=7955 GN=bpgm PE=1 SV=1	4.14	0	25.453	32	7	14	7	259	29.7	7.01	1.45281e+08
High	Master Protein	Q8AWW3	Translocon-associated protein subunit alpha OS=Danio rerio OX=7955 GN=ssr1 PE=1 SV=1	6.82	0	19.471	16	4	16	4	290	32.5	4.45	145276648
High	Master Protein	Q6NY74	Replication protein A 70 kDa DNA-binding subunit OS=Danio rerio OX=7955 GN=rpa1 PE=1 SV=1	13.08	0	66.392	36	18	45	18	601	66.6	7.69	144799864
High	Master Protein	A5PF14	IQ and AAA domain-containing protein-like OS=Danio rerio OX=7955 GN=zgc:153738 PE=4 SV=1	23.04	0	126.601	48	35	81	33	818	94.5	8.79	144787984
High	Master Protein	A0A8M2B846	Complement component C6 isoform X1 OS=Danio rerio OX=7955 GN=c6 PE=1 SV=1	14.84	0	91.111	39	28	56	28	905	101.9	6.55	1.4425e+08
High	Master Protein	Q6PBM1	Glutaredoxin-related protein 5, mitochondrial OS=Danio rerio OX=7955 GN=glrx5 PE=2 SV=1	5.06	0	17.603	30	6	13	6	155	17.4	8.46	1.44081e+08
High	Master Protein	Q5U3E4	Protein SGT1 homolog OS=Danio rerio OX=7955 GN=sugt1 PE=1 SV=1	8.34	0	52.318	49	16	34	16	322	36.8	5.81	1.44056e+08
High	Master Protein	A0A8M6Z9J2	O-acetyl-ADP-ribose deacetylase MACROD2 isoform X1 OS=Danio rerio OX=7955 GN=macrod2 PE=1 SV=1	9.52	0	53.16	39	18	37	18	464	51.4	4.63	1.43589e+08
High	Master Protein	A0A8M3B490	Androglobin isoform X1 OS=Danio rerio OX=7955 GN=adgb PE=4 SV=1	20.21	0	128.04	35	41	71	41	1473	166.2	7.23	1.43394e+08
High	Master Protein	Q7ZUV5	Ras-related protein Rab-1A OS=Danio rerio OX=7955 GN=rab1ba PE=1 SV=1	25.88	0	60.248	84	17	72	3	201	22.4	5.73	1.43345e+08
High	Master Protein	A8WFZ2	Nuclear pore glycoprotein p62 OS=Danio rerio OX=7955 GN=nup62l PE=1 SV=1	4.24	0	38.87	27	10	18	10	507	52.4	5.43	1.42896e+08
High	Master Protein	Q5BKV3	Dihydrolipoamide acetyltransferase component of pyruvate dehydrogenase complex OS=Danio rerio OX=7955 GN=dbt PE=1 SV=1	7.68	0	41.222	28	14	26	14	493	53.9	8.75	1.42747e+08
High	Master Protein	Q7ZUC9	SH3 domain-binding glutamic acid-rich-like protein 3 OS=Danio rerio OX=7955 GN=sh3bgrl3 PE=1 SV=1	0.98	0	6.742	20	2	2	2	92	10.4	4.81	142436658
High	Master Protein	A0A8M1N594	Calcyphosin-like protein OS=Danio rerio OX=7955 GN=capslb PE=4 SV=1	9.33	0	43.617	49	14	29	14	209	24.2	5.58	1.42295e+08
High	Master Protein	Q802C7	TAR DNA-binding protein 43 OS=Danio rerio OX=7955 GN=tardbpb PE=1 SV=1	3.04	0	13.947	12	5	8	3	412	44.4	6.02	1.42145e+08
High	Master Protein	A8E7I8	Coiled-coil domain-containing 18 OS=Danio rerio OX=7955 GN=ccdc18 PE=4 SV=2	30.82	0	214.827	42	54	101	54	1321	151.7	5.38	1.42126e+08
High	Master Protein	F1R886	Complement factor B OS=Danio rerio OX=7955 GN=cfb PE=1 SV=1	18.12	0	98.07	39	28	61	24	761	84.9	6.93	1.42052e+08
High	Master Protein	E7FEZ9	Copper transport protein ATOX1 OS=Danio rerio OX=7955 GN=atox1 PE=1 SV=1	3.62	0	8.748	37	3	5	3	67	7.5	7.12	141969856
High	Master Protein	Q803J3	Ras-related protein Rab-2A OS=Danio rerio OX=7955 GN=rab2a PE=1 SV=1	5.78	0	40.889	52	11	22	11	212	23.5	6.39	141763264
High	Master Protein	Q1LWF3	Si:dkey-12e7.4 OS=Danio rerio OX=7955 GN=si:dkey-12e7.4 PE=1 SV=2	4.32	0	22.304	22	6	13	5	256	27.6	5.27	141681480
High	Master Protein	E9QBZ2	Ankyrin repeat domain 28b OS=Danio rerio OX=7955 GN=ankrd28b PE=1 SV=1	6.79	0	46.259	18	15	26	11	1052	112.9	6.34	141603923
High	Master Protein	A0A8M3AWR6	Serine beta-lactamase-like protein LACTB, mitochondrial isoform X1 OS=Danio rerio OX=7955 GN=lactb PE=1 SV=1	4.57	0	29.67	19	10	14	10	540	60.7	8.82	141520992
High	Master Protein	B0UXY9	FAS-associated factor 1 OS=Danio rerio OX=7955 GN=faf1 PE=1 SV=1	9.64	0	56.44	30	17	32	17	675	75.5	4.96	141499384
High	Master Protein	Q6AXL2	Reactive intermediate imine deaminase A homolog OS=Danio rerio OX=7955 GN=rida PE=1 SV=1	4.6	0	23.068	60	5	18	5	135	14.2	7.18	141414160
High	Master Protein	A0A8M3AZR5	Vacuolar protein sorting-associated protein 4B isoform X1 OS=Danio rerio OX=7955 GN=vps4b PE=1 SV=1	12.31	0	73.064	44	22	37	14	515	58	6.87	141234664
High	Master Protein	A0A8M1N8U3	Cold-inducible RNA-binding protein isoform 1 OS=Danio rerio OX=7955 GN=cirbpb PE=1 SV=1	2.92	0	23.478	30	7	10	7	206	21.6	8.73	141060320
High	Master Protein	Q1LXJ1	Keratin 17 OS=Danio rerio OX=7955 GN=krt17 PE=1 SV=1	48.26	0	140.724	61	32	138	14	423	46.3	5.49	1.4055e+08
High	Master Protein	Q803S3	Protein MEMO1 OS=Danio rerio OX=7955 GN=memo1 PE=2 SV=1	3.22	0	15.974	31	7	10	7	297	33.4	6.98	140308509
High	Master Protein	Q8JHJ1	Large ribosomal subunit protein uL29 OS=Danio rerio OX=7955 GN=rpl35 PE=1 SV=3	3.41	0	18.464	42	6	10	6	123	14.4	11.17	1.40142e+08
High	Master Protein	A0A8M9PNK3	Fumarylacetoacetase OS=Danio rerio OX=7955 GN=fah PE=1 SV=1	5.15	0	33.929	26	11	20	11	446	50	7.27	1.39991e+08
High	Master Protein	Q0D284	Dehydrogenase/reductase SDR family member 12 OS=Danio rerio OX=7955 GN=dhrs12 PE=1 SV=1	6.53	0	49.719	52	17	23	17	318	35.6	8.02	139716072
High	Master Protein	Q6PFM4	Endoplasmic reticulum junction formation protein lunapark-B OS=Danio rerio OX=7955 GN=lnpkb PE=2 SV=2	8.42	0	52.638	40	15	33	15	402	45.2	6.09	1.39505e+08
High	Master Protein	Q567Y4	NADH dehydrogenase [ubiquinone] 1 beta subcomplex subunit 9 OS=Danio rerio OX=7955 GN=ndufb9 PE=1 SV=1	4.11	0	18.907	35	7	10	7	175	21	8.13	1.39474e+08
High	Master Protein	Q6NX10	ADP/ATP translocase OS=Danio rerio OX=7955 GN=slc25a4 PE=1 SV=1	15.09	0	43.76	34	13	43	2	298	32.7	9.73	139199392
High	Master Protein	A2CG95	Medium-chain specific acyl-CoA dehydrogenase, mitochondrial OS=Danio rerio OX=7955 GN=acadm PE=1 SV=1	11.87	0	55.164	43	17	35	17	426	46.3	8.05	1.38986e+08
High	Master Protein	Q567H6	MORN repeat-containing protein 3 OS=Danio rerio OX=7955 GN=morn3 PE=2 SV=1	4.9	0	34.397	53	13	17	13	253	29	6.89	138778386
High	Master Protein	A0A8M3B4S6	Glutamate-rich protein 3 isoform X1 OS=Danio rerio OX=7955 GN=erich3 PE=4 SV=1	7.37	0	58.986	10	17	32	17	1939	215.6	4.2	138509293
High	Master Protein	A0A8M1RHF7	Cilia- and flagella-associated protein 65 OS=Danio rerio OX=7955 GN=cfap65 PE=4 SV=1	21.45	0	138.063	27	42	79	42	1780	199.7	6.67	1.38422e+08
High	Master Protein	B3DHW7	Si:dkey-98f17.5 OS=Danio rerio OX=7955 GN=si:dkey-98f17.5 PE=2 SV=1	7.31	0	40.908	31	12	28	11	449	50.9	7.9	1.38361e+08
High	Master Protein	A0A8M3B812	Uncharacterized protein LOC100007703 isoform X1 OS=Danio rerio OX=7955 GN=LOC100007703 PE=4 SV=1	6.79	0	42.852	28	12	23	10	569	64.3	7.21	138179176
High	Master Protein	Q7T133	Novel protein OS=Danio rerio OX=7955 GN=pcp4l1 PE=2 SV=1	1.08	0	6.033	48	2	6	2	71	7.9	4.72	138069925
High	Master Protein	Q503I8	Peptide-N(4)-(N-acetyl-beta-glucosaminyl)asparagine amidase OS=Danio rerio OX=7955 GN=ngly1 PE=2 SV=1	4.36	0	36.487	21	11	14	11	644	72.4	6.39	1.37893e+08
High	Master Protein	Q7ZUQ0	Actin-related protein 2/3 complex subunit OS=Danio rerio OX=7955 GN=arpc1a PE=1 SV=1	4.07	0	30.031	30	10	16	10	370	41.5	8.03	137366992
High	Master Protein	E9QI36	Histidine--tRNA ligase OS=Danio rerio OX=7955 GN=hars PE=3 SV=2	15.49	0	77.082	45	25	39	25	513	57.5	6.18	1.37195e+08
High	Master Protein	Q6P5L5	NADH dehydrogenase [ubiquinone] 1 beta subcomplex subunit 8, mitochondrial OS=Danio rerio OX=7955 GN=ndufb8 PE=1 SV=1	5.6	0	19.731	30	6	11	6	188	21.5	7.55	1.37075e+08
High	Master Protein	Q6NUZ3	Heterogeneous nuclear ribonucleoprotein Q OS=Danio rerio OX=7955 GN=syncrip PE=1 SV=1	15.07	0	62.105	33	18	46	12	630	69.9	8.65	1.36938e+08
High	Master Protein	A7MCL7	Cystatin 14a, tandem duplicate 2 OS=Danio rerio OX=7955 GN=cst14a.2 PE=1 SV=1	7.97	0	34.701	87	10	31	3	100	11.2	6.37	136889532
High	Master Protein	Q7ZVZ6	Presequence protease, mitochondrial OS=Danio rerio OX=7955 GN=pitrm1 PE=2 SV=1	16.7	0	113.13	39	34	61	34	1023	114.9	6.43	1.3681e+08
High	Master Protein	A0A0S2I7K2	Metavinculin OS=Danio rerio OX=7955 GN=vclb PE=1 SV=1	28.8	0	146.148	46	46	85	32	1066	116.3	6.21	1.36809e+08
High	Master Protein	Q58EG2	Erlin-1 OS=Danio rerio OX=7955 GN=erlin1 PE=2 SV=1	7.72	0	46.113	36	13	23	11	342	38.3	6.62	1.36598e+08
High	Master Protein	A2AVJ0	Cilia- and flagella-associated protein 299 OS=Danio rerio OX=7955 GN=cfap299 PE=3 SV=1	6.9	0	37.606	50	13	24	13	239	27.4	6.58	136588472
High	Master Protein	E9QGQ7	Si:dkey-70b23.2 OS=Danio rerio OX=7955 GN=tex55 PE=4 SV=1	2.1	0	8.746	27	2	6	2	81	9.5	4.56	136564340
High	Master Protein	Q32Q51	Large ribosomal subunit protein eL22 OS=Danio rerio OX=7955 GN=rpl22 PE=1 SV=1	1.43	0	8.861	20	3	7	3	127	14.7	9.32	136470634
High	Master Protein	Q6IMW7	Parvalbumin OS=Danio rerio OX=7955 GN=pvalb4 PE=1 SV=1	6.94	0	19.1	56	7	16	6	109	11.6	4.88	1.36361e+08
High	Master Protein	A0A8M1P370	EF-hand calcium-binding domain-containing protein 2 OS=Danio rerio OX=7955 GN=efcab2 PE=4 SV=1	2.63	0	16.552	31	6	7	6	162	18.8	4.58	136333130
High	Master Protein	A3KPA7	Acylphosphatase OS=Danio rerio OX=7955 GN=acyp1 PE=1 SV=1	3.23	0	14.187	70	5	15	5	99	11.3	7.42	1.35907e+08
High	Master Protein	Q6NYD2	Sidoreflexin OS=Danio rerio OX=7955 GN=sfxn2 PE=1 SV=1	5.88	0	35.346	35	11	19	11	321	35.6	9.29	1.3554e+08
High	Master Protein	Q6PC89	phosphopyruvate hydratase OS=Danio rerio OX=7955 GN=eno1b PE=1 SV=1	12.18	0	56.422	46	15	46	9	433	47.3	4.87	135396624
High	Master Protein	A0A8N7T6I8	non-specific serine/threonine protein kinase OS=Danio rerio OX=7955 GN=LOC556989 PE=1 SV=1	1.55	0	11.145	5	5	5	5	1124	129.8	8.41	135212064
High	Master Protein	X1WHQ5	39S ribosomal protein L12, mitochondrial isoform X1 OS=Danio rerio OX=7955 GN=mrpl12 PE=1 SV=1	3.46	0	17.064	23	5	12	5	199	21.7	7.9	135022978
High	Master Protein	Q6DHI5	NAD-dependent protein deacylase sirtuin-5, mitochondrial OS=Danio rerio OX=7955 GN=sirt5 PE=1 SV=1	7.93	0	36.051	37	9	19	9	305	33.9	8.37	1.34957e+08
High	Master Protein	Q803Q1	glycogenin glucosyltransferase OS=Danio rerio OX=7955 GN=gyg1a PE=1 SV=1	4.88	0	25.535	26	9	15	9	329	37	5.74	1.34766e+08
High	Master Protein	A0A8M6Z8T4	Filamin-B isoform X1 OS=Danio rerio OX=7955 GN=flnbl PE=3 SV=1	44.82	0	272.489	42	86	152	77	2592	276.1	5.6	134366840
High	Master Protein	Q7ZWC3	Oxidized purine nucleoside triphosphate hydrolase OS=Danio rerio OX=7955 GN=nudt1 PE=1 SV=1	1.07	0	9.973	19	3	3	3	156	18	5.25	134365232
High	Master Protein	A5WVX0	Inosine triphosphate pyrophosphatase OS=Danio rerio OX=7955 GN=itpa PE=2 SV=1	6.95	0	30.168	40	8	20	8	203	22.9	6.23	134292672
High	Master Protein	F1QZB0	Cysteine-rich protein 2 OS=Danio rerio OX=7955 GN=crip2 PE=1 SV=1	1.01	0	4.659	7	2	2	2	206	22.2	8.62	134277560
High	Master Protein	Q7ZVF4	Arginine--tRNA ligase, cytoplasmic OS=Danio rerio OX=7955 GN=rars1 PE=1 SV=1	15.74	0	96.138	41	28	53	28	661	75.7	6.9	1.34081e+08
High	Master Protein	F1QUQ0	isoleucine--tRNA ligase OS=Danio rerio OX=7955 GN=iars2 PE=1 SV=1	18.74	0	113.56	41	37	61	37	983	109.8	6.68	133666544
High	Master Protein	A0A8M3AMD6	Complement factor H like 4 isoform X1 OS=Danio rerio OX=7955 GN=cfhl4 PE=1 SV=1	7.41	0	44.491	30	13	26	13	499	55.6	6.89	133220140
High	Master Protein	Q7ZZJ7	Anion exchange protein OS=Danio rerio OX=7955 GN=slc4a1a PE=1 SV=1	9.24	0	59.048	18	16	34	16	905	101.4	6.35	1.33149e+08
High	Master Protein	Q6AZB2	Succinyl-CoA:3-ketoacid-coenzyme A transferase OS=Danio rerio OX=7955 GN=oxct1a PE=1 SV=1	14.4	0	62.68	44	19	43	14	525	57.2	8.25	1.32902e+08
High	Master Protein	Q7ZW65	Ribosome maturation protein SBDS OS=Danio rerio OX=7955 GN=sbds PE=1 SV=1	6.25	0	42.935	56	14	21	14	231	26.4	7.64	1.32869e+08
High	Master Protein	A0A8N7T7N7	Apolipoprotein B-100 OS=Danio rerio OX=7955 GN=apoba PE=1 SV=1	53.29	0	357.267	27	106	162	106	4418	495.7	5.63	1.32594e+08
High	Master Protein	F1QAA7	Propionate--CoA ligase OS=Danio rerio OX=7955 GN=acss2 PE=1 SV=3	8.48	0	56.371	28	18	27	18	698	78.5	6.67	132170568
High	Master Protein	Q8JHJ3	Splicing factor U2AF 35 kDa subunit OS=Danio rerio OX=7955 GN=u2af1 PE=1 SV=1	1.23	0	17.603	24	6	6	6	249	28.4	9.06	1.32014e+08
High	Master Protein	Q6NYE3	Phosphoglucomutase-2 OS=Danio rerio OX=7955 GN=pgm2 PE=1 SV=1	8.98	0	50.429	31	17	28	16	611	67.4	6.18	1.31926e+08
High	Master Protein	E7FCT1	Prosaposin OS=Danio rerio OX=7955 GN=psap PE=1 SV=2	5.78	0	35.665	23	8	17	8	522	57.7	4.96	1.31822e+08
High	Master Protein	Q7ZVV5	C-1-tetrahydrofolate synthase, cytoplasmic OS=Danio rerio OX=7955 GN=mthfd1b PE=1 SV=1	25.07	0	141.145	47	38	87	37	934	100.4	7.39	1.3182e+08
High	Master Protein	Q803M7	Actin-related protein 2/3 complex subunit 5 OS=Danio rerio OX=7955 GN=arpc5a PE=1 SV=1	4.04	0	27.912	45	7	12	5	150	16.5	5.66	1.31532e+08
High	Master Protein	A2AWA1	RNA helicase OS=Danio rerio OX=7955 GN=ddx39aa PE=1 SV=1	17.91	0	74.449	39	19	63	2	427	48.9	5.59	131345088
High	Master Protein	Q5RHE5	Phospholipase A2 inhibitor OS=Danio rerio OX=7955 GN=si:dkey-90m5.4 PE=4 SV=1	12.22	0	51.14	46	17	31	17	327	37.3	6.79	1.31213e+08
High	Master Protein	Q7ZUC7	Prostaglandin E synthase 2 OS=Danio rerio OX=7955 GN=ptges2 PE=2 SV=1	10.5	0	43.833	35	12	35	12	377	42.8	9.23	1.30447e+08
High	Master Protein	Q7ZUG6	Large ribosomal subunit protein eL30 OS=Danio rerio OX=7955 GN=rpl30 PE=1 SV=1	5.37	0	28.347	45	6	18	6	117	13	9.63	1.30437e+08
High	Master Protein	A5WW31	S100 calcium-binding protein U OS=Danio rerio OX=7955 GN=s100u PE=1 SV=1	5	0	23.306	38	9	16	8	240	26.7	5	130430400
High	Master Protein	Q6PBP3	Peroxiredoxin-like 2A OS=Danio rerio OX=7955 GN=prxl2a PE=2 SV=2	3.86	0	20.186	22	6	11	6	212	23	6.06	1.30415e+08
High	Master Protein	F1QM42	Cytoplasmic aconitate hydratase OS=Danio rerio OX=7955 GN=aco1 PE=1 SV=2	16.83	0	109.796	42	34	55	33	890	99	6.77	1.30211e+08
High	Master Protein	Q4V8S5	Acbd7 protein OS=Danio rerio OX=7955 GN=acbd7 PE=1 SV=1	2.06	0	13.963	42	4	5	4	88	10	8.28	1.30036e+08
High	Master Protein	A0A8M2BK76	Uncharacterized protein C10orf107 homolog isoform X1 OS=Danio rerio OX=7955 GN=cabcoco1 PE=4 SV=1	4.03	0	20.025	19	6	11	6	301	35	4.89	129730224
High	Master Protein	F1R6M0	Leucine-rich repeat-containing 34 OS=Danio rerio OX=7955 GN=lrrc34 PE=4 SV=1	6.19	0	45.421	30	12	20	12	410	45.2	6.48	129687464
High	Master Protein	Q4VBJ9	MORN repeat-containing protein 5 OS=Danio rerio OX=7955 GN=morn5 PE=2 SV=1	5.22	0	31.217	74	11	22	11	178	20.3	5.05	129610744
High	Master Protein	F1QHC4	Lamin B1 OS=Danio rerio OX=7955 GN=lmnb1 PE=1 SV=1	17.33	0	115.441	54	35	61	28	588	66.7	5.21	1.29011e+08
High	Master Protein	Q567I9	Cytochrome b5 domain-containing protein 1 OS=Danio rerio OX=7955 GN=cyb5d1 PE=2 SV=1	12.88	0	41.071	44	10	36	10	214	24.9	5.82	128575736
High	Master Protein	Q5RKP8	U6 snRNA-associated Sm-like protein LSm2 OS=Danio rerio OX=7955 GN=smx5 PE=1 SV=1	4.97	0	20.89	88	8	24	8	95	10.8	6.52	128552476
High	Master Protein	Q7ZTZ4	rRNA 2'-O-methyltransferase fibrillarin OS=Danio rerio OX=7955 GN=fbl PE=1 SV=1	4.15	0	29.393	38	10	14	10	317	33.6	10.2	127532888
High	Master Protein	A0A8M2BJD0	protein-arginine deiminase OS=Danio rerio OX=7955 GN=padi2 PE=1 SV=1	13.57	0	79.162	30	24	44	24	701	79.1	5.68	1.27392e+08
High	Master Protein	Q0IIP9	protein disulfide-isomerase OS=Danio rerio OX=7955 GN=tmx3b PE=1 SV=1	3.43	0	25.866	18	8	12	7	484	54.1	4.64	127044684
High	Master Protein	Q6DH69	Fatty-acid amide hydrolase 2-A OS=Danio rerio OX=7955 GN=faah2a PE=2 SV=1	12.46	0	67.395	33	18	40	18	532	58.1	7.58	1.26989e+08
High	Master Protein	A0A0R4IUF0	DNA topoisomerase 2 OS=Danio rerio OX=7955 GN=top2a PE=1 SV=2	32.34	0	180.045	36	54	103	45	1570	176.7	8.81	1.26958e+08
High	Master Protein	Q66I16	Electron transfer flavoprotein-ubiquinone oxidoreductase OS=Danio rerio OX=7955 GN=etfdh PE=1 SV=1	9.78	0	55.174	30	16	33	16	617	68.9	7.2	1.26732e+08
High	Master Protein	Q6AZA1	Profilin OS=Danio rerio OX=7955 GN=pfn2a PE=1 SV=1	4.89	0	22.019	36	5	18	5	139	15	6.55	1.2662e+08
High	Master Protein	Q503W7	Outer mitochondrial transmembrane helix translocase OS=Danio rerio OX=7955 GN=atad1b PE=2 SV=2	4.5	0	28.754	29	9	17	8	362	41.1	6.67	1.26329e+08
High	Master Protein	Q6DH16	Ubiquitin thioesterase OS=Danio rerio OX=7955 GN=otub1a PE=1 SV=1	5.58	0	36.022	42	9	21	6	267	30.8	5	125499172
High	Master Protein	E7FCV2	Complement C5 OS=Danio rerio OX=7955 GN=c5 PE=1 SV=2	23.81	0	141.609	32	48	74	48	1704	191.2	6.32	125193160
High	Master Protein	A0A2R8RY46	Cilia- and flagella-associated protein 251 OS=Danio rerio OX=7955 GN=cfap251 PE=1 SV=1	16.49	0	83.567	26	23	57	23	963	107.6	5.12	125073000
High	Master Protein	A0A140LG01	Myg1 exonuclease OS=Danio rerio OX=7955 GN=myg1 PE=1 SV=1	7.92	0	56.296	49	16	34	16	381	43.2	7.12	125006936
High	Master Protein	Q6DHH7	Protein LZIC OS=Danio rerio OX=7955 GN=lzic PE=1 SV=1	2.55	0	19.669	42	7	10	7	190	21.3	4.98	124993356
High	Master Protein	A0A0R4IVJ0	UDP-N-acetylglucosamine--peptide N-acetylglucosaminyltransferase 110 kDa subunit OS=Danio rerio OX=7955 GN=ogt.1 PE=1 SV=1	12.01	0	75.728	23	23	43	23	1102	122.8	6.79	1.24803e+08
High	Master Protein	Q9YHX4	Semaphorin-4E OS=Danio rerio OX=7955 GN=sema4e PE=2 SV=1	6.59	0	28.927	14	12	18	12	766	85.6	6.95	124619274
High	Master Protein	A0A0R4IJP6	IQ and ubiquitin-like domain-containing protein isoform X1 OS=Danio rerio OX=7955 GN=iqub PE=1 SV=1	17.4	0	92.912	34	29	49	29	750	86.8	6.76	1.24483e+08
High	Master Protein	Q6PBJ6	NADH dehydrogenase [ubiquinone] 1 beta subcomplex subunit 6 OS=Danio rerio OX=7955 GN=ndufb6 PE=1 SV=1	5.44	0	25.08	50	7	15	7	128	15	9.17	1.24461e+08
High	Master Protein	A0A8M3BE27	BTB/POZ domain-containing protein 16 OS=Danio rerio OX=7955 GN=btbd16 PE=4 SV=1	7.17	0	47.42	31	17	27	17	577	65.9	9.03	1.24458e+08
High	Master Protein	F1QW52	Hyaluronan-binding protein 2 OS=Danio rerio OX=7955 GN=habp2 PE=1 SV=2	10.24	0	52.162	32	15	30	15	546	60.8	5.72	1.24289e+08
High	Master Protein	A0A8M9PIW5	Presenilin-associated rhomboid-like protein, mitochondrial OS=Danio rerio OX=7955 GN=parlb PE=3 SV=1	2.09	0	7.238	9	3	7	3	361	40.5	9.88	1.24088e+08
High	Master Protein	F8W2U6	Galectin OS=Danio rerio OX=7955 GN=lgals2b PE=1 SV=1	1.7	0	20.144	54	6	8	6	132	14.8	7.17	1.24086e+08
High	Master Protein	A0A8M9PGC6	MAM and LDL-receptor class A domain-containing protein 1 OS=Danio rerio OX=7955 GN=wu:fb63a08 PE=1 SV=1	1.32	0	8.287	8	3	7	3	2211	246.4	5.31	123878048
High	Master Protein	A7MBU9	Carboxymethylenebutenolidase homolog OS=Danio rerio OX=7955 GN=cmbl PE=1 SV=1	5.59	0	33.099	39	11	15	11	244	28.1	5.72	1.23827e+08
High	Master Protein	Q6NYN3	Importin-7 OS=Danio rerio OX=7955 GN=ipo7 PE=1 SV=1	17.24	0	88.943	28	26	56	26	1039	119.4	4.75	1.23695e+08
High	Master Protein	Q6PGT6	DNA damage-binding protein 1 OS=Danio rerio OX=7955 GN=ddb1 PE=1 SV=1	15.21	0	81.345	32	29	41	29	897	99.2	5.41	1.23677e+08
High	Master Protein	Q7ZUZ0	COP9 signalosome complex subunit 8 OS=Danio rerio OX=7955 GN=cops8 PE=2 SV=1	3.86	0	18.323	42	6	12	6	191	21.5	5.02	123618250
High	Master Protein	F1R237	Tudor domain-containing 6 OS=Danio rerio OX=7955 GN=tdrd6 PE=1 SV=2	33.4	0	192.95	30	63	98	63	2117	236.4	4.97	1.23472e+08
High	Master Protein	Q6NZW3	Cofilin 2 (Muscle) OS=Danio rerio OX=7955 GN=cfl2 PE=1 SV=1	11	0	42.893	80	14	31	11	166	18.6	7.8	1.23147e+08
High	Master Protein	E7F734	Sulfotransferase OS=Danio rerio OX=7955 GN=sult2st1 PE=3 SV=1	6.02	0	24.894	22	7	19	2	287	33.6	6.28	122739920
High	Master Protein	Q6DG44	Calpain-9 OS=Danio rerio OX=7955 GN=capn9 PE=1 SV=1	14.15	0	89.854	44	24	55	23	688	78.2	5.3	121989040
High	Master Protein	F1R358	E3 ubiquitin-protein ligase TRIM21-like OS=Danio rerio OX=7955 GN=trim107 PE=1 SV=2	6.08	0	53.549	31	13	20	13	469	52.4	5.41	121916608
High	Master Protein	H9BFW7	N-acylneuraminate cytidylyltransferase B OS=Danio rerio OX=7955 GN=cmasb PE=1 SV=1	7.35	0	47.171	33	13	22	12	423	47.6	6.76	1.2181e+08
High	Master Protein	A0A8M6Z2M1	Glutathione reductase OS=Danio rerio OX=7955 GN=gsr PE=1 SV=1	7.32	0	44.355	35	13	24	13	500	54.1	8.02	1.21689e+08
High	Master Protein	A9C3T0	cAMP-dependent protein kinase type II-alpha regulatory subunit OS=Danio rerio OX=7955 GN=prkar2aa PE=1 SV=1	6.59	0	55.214	46	18	23	15	397	44.7	4.82	1.21602e+08
High	Master Protein	A2RV06	Cilia- and flagella-associated protein 206 OS=Danio rerio OX=7955 GN=cfap206 PE=2 SV=1	12.07	0	75.165	38	22	41	22	624	69.9	7.14	1.21455e+08
High	Master Protein	Q6TGV5	26S proteasome non-ATPase regulatory subunit 10 OS=Danio rerio OX=7955 GN=psmd10 PE=1 SV=1	2.06	0	17.226	34	6	11	6	226	24.4	6	121349346
High	Master Protein	B0R0D7	Coronin-1C-A OS=Danio rerio OX=7955 GN=coro1ca PE=2 SV=1	8.05	0	44.324	32	16	23	11	474	53.3	6.64	1.21189e+08
High	Master Protein	F1RA91	Argininosuccinate lyase OS=Danio rerio OX=7955 GN=asl PE=1 SV=1	10.08	0	71.708	55	21	36	21	465	52.1	6.55	1.21187e+08
High	Master Protein	F1Q8N0	Dehydrogenase/reductase (SDR family) member 4 OS=Danio rerio OX=7955 GN=dhrs4 PE=1 SV=1	5.85	0	28.347	31	8	16	8	276	29.4	8.94	1.21179e+08
High	Master Protein	E7EZD6	Ubiquitin carboxyl-terminal hydrolase 4 OS=Danio rerio OX=7955 GN=usp4 PE=1 SV=1	16.78	0	79.372	24	24	42	23	1009	112.9	5.74	1.20842e+08
High	Master Protein	A8WHV7	28S ribosomal protein S36, mitochondrial OS=Danio rerio OX=7955 GN=kgd4 PE=1 SV=1	3.32	0	23.099	45	6	17	6	113	12.1	11.15	1.2081e+08
High	Master Protein	A0A8M9Q5T9	Calcium-transporting ATPase OS=Danio rerio OX=7955 GN=atp2b1a PE=1 SV=1	27.5	0	155.305	38	45	98	21	1266	139.7	6.06	1.20714e+08
High	Master Protein	Q6P3H7	Histone-binding protein RBBP4 OS=Danio rerio OX=7955 GN=rbbp4 PE=2 SV=3	13.15	0	29.513	18	9	33	2	424	47.6	4.89	1.20659e+08
High	Master Protein	Q6PFS7	Ubiquitin-like-conjugating enzyme ATG3 OS=Danio rerio OX=7955 GN=atg3 PE=2 SV=1	3.28	0	28.458	22	8	13	8	317	35.7	4.67	1.20499e+08
High	Master Protein	Q5RI57	Novel protein OS=Danio rerio OX=7955 GN=si:ch211-240l19.8 PE=1 SV=1	2.19	0	24.592	68	7	11	7	134	15	5.49	1.20448e+08
High	Master Protein	Q6NZU8	ATPase family AAA domain-containing protein 3 OS=Danio rerio OX=7955 GN=atad3 PE=1 SV=1	9.91	0	63.598	32	20	31	20	621	69.8	8.57	1.20419e+08
High	Master Protein	Q6DRF4	Replication factor C subunit 4 OS=Danio rerio OX=7955 GN=rfc4 PE=1 SV=1	8.41	0	46.857	40	13	24	13	358	39.9	8	1.20274e+08
High	Master Protein	Q503V9	Uridylate-specific endoribonuclease B OS=Danio rerio OX=7955 GN=endoub PE=2 SV=1	4.77	0	15.08	21	6	8	6	282	32.3	5.63	1.20105e+08
High	Master Protein	Q802Z1	CAAX prenyl protease OS=Danio rerio OX=7955 GN=zmpste24 PE=1 SV=1	5	0	20.843	13	6	13	6	468	53.7	7.09	1.19248e+08
High	Master Protein	Q5CZQ1	14-3-3 protein epsilon OS=Danio rerio OX=7955 GN=ywhae2 PE=1 SV=1	26.57	0	78.979	62	18	89	8	255	28.9	4.92	1.1896e+08
High	Master Protein	A0A8M1NUZ9	Catechol O-methyltransferase domain-containing protein 1 precursor OS=Danio rerio OX=7955 GN=comtd1 PE=1 SV=1	6.57	0	40.426	44	9	23	9	238	26.4	5.39	118519980
High	Master Protein	A4FVK4	Ras-related protein Rab-8A OS=Danio rerio OX=7955 GN=rab8a PE=1 SV=1	21.52	0	36.532	46	11	51	5	207	23.6	8.88	1.18515e+08
High	Master Protein	F1R9C6	Prohibitin OS=Danio rerio OX=7955 GN=phb2b PE=1 SV=2	15.17	0	69.087	68	19	52	9	303	33.8	9.91	118364708
High	Master Protein	Q6NUX6	Syntaxin-binding protein 2 OS=Danio rerio OX=7955 GN=stxbp2 PE=1 SV=1	6.35	0	60.835	36	18	26	17	595	67	6.84	1.18098e+08
High	Master Protein	B3DK73	Uridylate-specific endoribonuclease OS=Danio rerio OX=7955 GN=si:dkey-222f8.3 PE=1 SV=1	4.82	0	32.076	32	11	15	11	290	33.4	6.87	1.18072e+08
High	Master Protein	Q6DHH9	Ubiquitin-conjugating enzyme E2 R2 OS=Danio rerio OX=7955 GN=ube2r2 PE=1 SV=1	6.81	0	28.389	30	9	21	6	250	28.2	4.44	1.17445e+08
High	Master Protein	Q7T339	Charged multivesicular body protein 5 OS=Danio rerio OX=7955 GN=chmp5 PE=2 SV=1	3.58	0	15.3	30	5	12	5	220	24.8	4.83	1.17316e+08
High	Master Protein	Q7ZUN8	Synaptobrevin homolog YKT6 OS=Danio rerio OX=7955 GN=ykt6 PE=2 SV=1	4.09	0	24.128	36	8	10	8	198	22.4	6.68	117162336
High	Master Protein	F1QJN9	Carboxypeptidase B OS=Danio rerio OX=7955 GN=cpb1 PE=1 SV=1	2.16	0	16.683	25	7	8	6	416	46.6	6.39	116828007
High	Master Protein	Q1LXK0	Keratin, type 1, gene 19d OS=Danio rerio OX=7955 GN=krt1-19d PE=1 SV=1	16.91	0	80.576	52	23	48	20	423	47.1	7.74	1.1678e+08
High	Master Protein	Q66IE6	Nitrilase 1 OS=Danio rerio OX=7955 GN=nit1 PE=1 SV=1	9.87	0	43.262	36	11	28	11	316	34.8	8.27	1.16699e+08
High	Master Protein	Q6NSN5	Adenylosuccinate synthetase isozyme 1 OS=Danio rerio OX=7955 GN=adss1 PE=1 SV=1	7.42	0	56.303	46	18	30	16	456	50.3	8.48	1.16615e+08
High	Master Protein	Q90Z98	BCL2-like 1 OS=Danio rerio OX=7955 GN=bcl2l1 PE=1 SV=1	2.91	0	7.781	16	4	8	4	238	26.2	5.67	1.16521e+08
High	Master Protein	F1QHW0	Cytochrome P450, family 20, subfamily A, polypeptide 1 OS=Danio rerio OX=7955 GN=cyp20a1 PE=1 SV=1	9.23	0	57.591	37	17	30	17	463	51.7	6.61	1.1647e+08
High	Master Protein	Q561U4	Chymotrypsinogen B2 precursor OS=Danio rerio OX=7955 GN=ctrb.3 PE=1 SV=1	2.33	0	13.867	32	6	9	6	265	28.6	5.91	116432654
High	Master Protein	Q5BJB5	Glycine cleavage system H protein OS=Danio rerio OX=7955 GN=gcsha PE=1 SV=1	2.77	0	12.144	22	3	13	3	174	18.7	4.93	1.16321e+08
High	Master Protein	A0A8N7UZS2	Tyrosine-protein kinase receptor OS=Danio rerio OX=7955 GN=igf1ra PE=1 SV=1	0.76	0.007	2.315	1	2	2	2	1405	158.3	6.4	116307616
High	Master Protein	Q6DGH3	Protein transport protein Sec61 subunit beta OS=Danio rerio OX=7955 GN=sec61b PE=1 SV=1	4	0	19.167	54	6	11	6	97	10	11.8	1.15647e+08
High	Master Protein	Q5U3A7	Dynamin-like GTPase OPA1, mitochondrial OS=Danio rerio OX=7955 GN=opa1 PE=2 SV=1	18.03	0	125.938	40	36	69	36	966	111.3	8.05	1.15248e+08
High	Master Protein	A0A8M3AID6	Protein DEK isoform X1 OS=Danio rerio OX=7955 GN=dek PE=1 SV=1	9.87	0	48.876	29	18	34	18	447	50.5	8.75	115197320
High	Master Protein	A0A8N7UVM4	Elongation factor 2 OS=Danio rerio OX=7955 GN=eef2l2 PE=1 SV=1	39.11	0	143.881	42	39	124	5	861	95.8	6.83	1.15175e+08
High	Master Protein	A0A8M2BC56	Coiled-coil domain-containing protein 146 isoform X1 OS=Danio rerio OX=7955 GN=ccdc146 PE=4 SV=1	14.41	0	106.981	33	31	44	31	953	111.7	6.43	115155120
High	Master Protein	A0A8M3AIT5	Leucine-rich repeat-containing protein 51 OS=Danio rerio OX=7955 GN=lrrc51 PE=1 SV=1	5.68	0	28.7	49	8	18	8	185	21	8.19	1.15047e+08
High	Master Protein	B0S789	Signal transducer and activator of transcription OS=Danio rerio OX=7955 GN=stat1b PE=3 SV=1	4.61	0	42.748	22	14	19	12	725	83.7	6.38	1.14668e+08
High	Master Protein	Q90Z77	Oxidoreductase HTATIP2 OS=Danio rerio OX=7955 GN=htatip2 PE=1 SV=1	5.56	0	35.592	47	13	22	13	236	26.4	7.42	114234072
High	Master Protein	A0A0R4II16	Proteasome inhibitor PI31 subunit OS=Danio rerio OX=7955 GN=psmf1 PE=1 SV=1	6.84	0	28.185	48	13	21	13	272	29.7	5.33	1.13852e+08
High	Master Protein	Q1JPX3	Phenylalanine--tRNA ligase alpha subunit OS=Danio rerio OX=7955 GN=farsa PE=2 SV=2	6.45	0	54.972	27	13	27	13	497	56.3	7.11	1.13481e+08
High	Master Protein	A0A8M9P606	Vesicle-associated membrane protein-associated protein A OS=Danio rerio OX=7955 GN=vapa PE=1 SV=1	4.43	0	13.324	23	3	19	3	121	13.7	9.25	1.13354e+08
High	Master Protein	B8A6A3	NFU1 iron-sulfur cluster scaffold homolog, mitochondrial OS=Danio rerio OX=7955 GN=zgc:110319 PE=1 SV=1	4.74	0	34.676	39	10	17	10	256	28.8	5.2	1.13197e+08
High	Master Protein	Q32LU1	Mitochondrial Rho GTPase 2 OS=Danio rerio OX=7955 GN=rhot2 PE=2 SV=1	10.63	0	45.37	23	13	29	12	617	69.7	5.58	1.13045e+08
High	Master Protein	B0S641	GDP-fucose protein O-fucosyltransferase 2 OS=Danio rerio OX=7955 GN=pofut2 PE=1 SV=1	7.79	0	33.37	31	12	26	12	444	51.1	6.74	1.12718e+08
High	Master Protein	F1QC46	Nuclear pore membrane glycoprotein 210 OS=Danio rerio OX=7955 GN=nup210 PE=1 SV=2	22.17	0	127.592	25	39	73	39	1873	203.4	6.35	1.12051e+08
High	Master Protein	A0A0R4IRM6	Fatty acid-binding protein, liver OS=Danio rerio OX=7955 GN=fabp1b.2 PE=3 SV=1	1.86	0	17.745	31	3	16	3	128	14.4	5.97	1.11982e+08
High	Master Protein	A9JRA9	Uncharacterized protein LOC100002541 precursor OS=Danio rerio OX=7955 GN=si:ch211-125e6.7 PE=2 SV=1	2.96	0	18.811	38	4	15	4	151	16.8	5.38	1.11801e+08
High	Master Protein	Q08C49	Protein kinase, cAMP-dependent, regulatory, type I, beta OS=Danio rerio OX=7955 GN=prkar1b PE=1 SV=1	9.11	0	53.304	50	17	37	10	380	42.9	5.52	111742692
High	Master Protein	A0A8M1N370	Glutathione peroxidase OS=Danio rerio OX=7955 GN=gpx1a PE=1 SV=1	8.75	0	38.484	56	11	31	10	191	21.8	7.33	111589112
High	Master Protein	F1QEY8	D-3-phosphoglycerate dehydrogenase OS=Danio rerio OX=7955 GN=phgdh PE=1 SV=1	7.34	0	54.56	38	16	32	16	528	55.6	7.34	1.10718e+08
High	Master Protein	A8HAJ8	Complement component C8 beta chain OS=Danio rerio OX=7955 GN=c8b PE=1 SV=1	6.66	0	54.313	39	18	25	18	562	62.8	7.2	110376168
High	Master Protein	Q1LYQ0	Novel protein OS=Danio rerio OX=7955 GN=wu:fb62c07 PE=1 SV=1	3.14	0	16.092	21	5	10	5	271	30.8	5.69	1.10366e+08
High	Master Protein	Q6PHE8	Coiled-coil domain-containing protein 124 OS=Danio rerio OX=7955 GN=ccdc124 PE=2 SV=1	5.85	0	36.585	49	10	16	10	216	25.2	9.41	1.10098e+08
High	Master Protein	F1Q5I4	pancreatic elastase II OS=Danio rerio OX=7955 GN=ela2 PE=1 SV=1	5.15	0	25.838	39	8	14	7	266	28.8	8.02	110096550
High	Master Protein	Q5XJN6	Cilia- and flagella-associated protein 263 OS=Danio rerio OX=7955 GN=cfap263 PE=2 SV=1	4.27	0	35.525	33	12	16	12	358	41.8	9.13	1.10045e+08
High	Master Protein	Q7ZUZ4	Programmed cell death 5 OS=Danio rerio OX=7955 GN=pdcd5 PE=1 SV=1	6.02	0	27.101	62	8	18	8	128	14.6	5.43	1.10039e+08
High	Master Protein	Q6DH65	Density-regulated protein OS=Danio rerio OX=7955 GN=denr PE=1 SV=1	2.96	0	15.869	37	7	12	7	208	22.8	5.64	1.09774e+08
High	Master Protein	Q7ZV68	Vacuolar protein sorting-associated protein 29 OS=Danio rerio OX=7955 GN=vps29 PE=2 SV=1	4.94	0	23.06	44	8	15	8	182	20.4	6.71	1.09565e+08
High	Master Protein	E7F981	Nuclear pore complex protein Nup98-Nup96 OS=Danio rerio OX=7955 GN=nup98 PE=1 SV=3	11.18	0	89.388	20	29	42	29	1814	195.7	5.76	109541528
High	Master Protein	U3JAD7	Coiled-coil domain-containing protein 189 isoform 1 OS=Danio rerio OX=7955 GN=cfap119 PE=4 SV=1	8.24	0	30.634	33	10	20	10	288	33.6	5.21	1.09501e+08
High	Master Protein	E7FGN5	High mobility group protein HMGI-C-like OS=Danio rerio OX=7955 GN=si:ch211-161c3.6 PE=3 SV=1	2.8	0	12.457	25	4	7	4	111	12.6	9.17	1.09469e+08
High	Master Protein	Q7T3H9	Putative hydroxypyruvate isomerase OS=Danio rerio OX=7955 GN=hyi PE=2 SV=2	2.25	0	24.487	33	8	12	8	276	31.2	6.07	1.09455e+08
High	Master Protein	Q5XJE1	Copper homeostasis protein cutC homolog OS=Danio rerio OX=7955 GN=cutc PE=1 SV=1	3.42	0	30.342	43	8	13	8	251	27.2	5.88	1.0943e+08
High	Master Protein	Q568J8	Transmembrane protein 256 OS=Danio rerio OX=7955 GN=tmem256 PE=3 SV=1	2.33	0	13.11	33	4	5	4	114	11.9	9.03	1.0941e+08
High	Master Protein	A3KNL3	choline-phosphate cytidylyltransferase OS=Danio rerio OX=7955 GN=pcyt1ba PE=1 SV=1	9.12	0	62.406	60	17	26	16	343	39.4	6.8	109198440
High	Master Protein	F1R6L6	Nucleolin OS=Danio rerio OX=7955 GN=ncl PE=1 SV=1	12.21	0	63.039	29	21	31	21	705	75	4.73	1.08927e+08
High	Master Protein	Q2LEK1	Cytoplasmic dynein 1 heavy chain 1 OS=Danio rerio OX=7955 GN=dync1h1 PE=1 SV=1	56.51	0	388.64	29	124	178	124	4643	532.9	6.47	1.08736e+08
High	Master Protein	Q6DGQ2	Guanine nucleotide exchange factor MSS4 OS=Danio rerio OX=7955 GN=rabif PE=1 SV=1	3.52	0	12.112	22	4	8	4	132	14.5	5.16	1.08452e+08
High	Master Protein	Q803K6	Tbcb protein OS=Danio rerio OX=7955 GN=tbcb PE=1 SV=1	5.72	0	33.336	38	10	16	10	246	27.5	5.19	1.0842e+08
High	Master Protein	Q6P3L1	Polyadenylate-binding protein OS=Danio rerio OX=7955 GN=pabpc1b PE=1 SV=1	21.44	0	110.515	39	27	83	7	634	71	9.51	1.08157e+08
High	Master Protein	A4FUK2	Si:dkey-51e6.1 protein OS=Danio rerio OX=7955 GN=si:dkey-51e6.1 PE=1 SV=1	1.37	0	5.596	15	2	3	2	115	12.7	7.02	107964152
High	Master Protein	A0A2R8RYF0	Sperm acrosome membrane-associated protein 4 OS=Danio rerio OX=7955 GN=spaca4l PE=1 SV=1	1.55	0	11.202	17	3	5	3	127	13.7	8.13	107782990
High	Master Protein	Q6P0K2	Serine and arginine-rich-splicing factor 7a OS=Danio rerio OX=7955 GN=srsf7a PE=1 SV=1	4.66	0	21.331	20	6	12	6	258	29.6	11.71	1.07738e+08
High	Master Protein	A0A8M1PZ12	Coiled-coil domain-containing protein 171-like OS=Danio rerio OX=7955 GN=LOC796000 PE=4 SV=1	17.92	0	151.124	34	42	63	7	1206	137.6	6.74	1.07681e+08
High	Master Protein	F1R0C0	6-phosphogluconolactonase OS=Danio rerio OX=7955 GN=pgls PE=1 SV=1	8.21	0	34.193	45	9	23	9	254	26.9	5.67	1.07305e+08
High	Master Protein	X1WD69	UPF0235 protein C15orf40 homolog OS=Danio rerio OX=7955 GN=zgc:194151 PE=3 SV=1	1.42	0	8.117	16	3	4	3	163	17.8	9.77	107209906
High	Master Protein	A0A8M2BBR8	Neuronal pentraxin 2a isoform X1 OS=Danio rerio OX=7955 GN=nptx2a PE=4 SV=1	8.02	0	57.723	32	16	24	16	434	48.2	5.69	1.07178e+08
High	Master Protein	R4GDQ0	Tripeptidyl-peptidase 2 OS=Danio rerio OX=7955 GN=tpp2 PE=1 SV=1	14.96	0	106.556	32	37	54	37	1263	139.2	6.89	1.07145e+08
High	Master Protein	Q6NYU8	Heterogeneous nuclear ribonucleoprotein A/B OS=Danio rerio OX=7955 GN=hnrnpaba PE=1 SV=1	10.23	0	34.969	25	11	29	6	340	37.1	6.04	1.07047e+08
High	Master Protein	A0AUR5	Ubiquitin carboxyl-terminal hydrolase MINDY-3 OS=Danio rerio OX=7955 GN=mindy3 PE=2 SV=1	7.39	0	47.278	33	11	24	11	446	50.1	4.89	106949134
High	Master Protein	A0A8M9PQF2	Spectrin alpha chain, non-erythrocytic 1 isoform X2 OS=Danio rerio OX=7955 GN=sptan1 PE=1 SV=1	34.38	0	307.901	39	89	126	89	2501	287.3	5.24	106720116
High	Master Protein	Q1MT41	Hydrolase RBBP9 OS=Danio rerio OX=7955 GN=rbbp9 PE=1 SV=1	8.04	0	23.953	46	7	21	7	184	20.9	5.17	1.06584e+08
High	Master Protein	A0A8M2BCX5	Palmitoyl-protein thioesterase ABHD10, mitochondrial OS=Danio rerio OX=7955 GN=abhd10a PE=1 SV=1	6.13	0	40.584	37	11	25	10	286	31.7	7.58	106563464
High	Master Protein	Q6DH91	Histone H2B OS=Danio rerio OX=7955 GN=zgc:92591 PE=1 SV=1	167	0	36.074	66	10	347	4	117	13	10.29	1.06546e+08
High	Master Protein	F1R184	protein disulfide-isomerase OS=Danio rerio OX=7955 GN=txndc5 PE=1 SV=1	5.62	0	37.811	38	12	22	12	403	46.1	5.45	1.06479e+08
High	Master Protein	Q6DHC4	Complement component bfb OS=Danio rerio OX=7955 GN=bfb PE=1 SV=1	9.9	0	47.271	38	16	37	12	456	51.5	5.83	1.06463e+08
High	Master Protein	Q7ZU42	Obg-like ATPase 1 OS=Danio rerio OX=7955 GN=ola1 PE=2 SV=1	12.04	0	49.87	42	16	29	16	396	44.9	7.74	1.06346e+08
High	Master Protein	Q7T3G2	14-3-3 protein eta OS=Danio rerio OX=7955 GN=ywhah PE=1 SV=1	31.22	0	63.675	63	16	81	9	246	27.9	4.78	1.05985e+08
High	Master Protein	A0A8M9Q5Z1	Pericentrin isoform X1 OS=Danio rerio OX=7955 GN=pcnt PE=1 SV=1	6.11	0	63.935	7	26	31	25	4261	491.9	5.02	1.05912e+08
High	Master Protein	A0A8M3AT43	ELMO domain-containing protein 2 isoform X1 OS=Danio rerio OX=7955 GN=elmod2 PE=1 SV=1	4.77	0	29.24	26	7	19	7	328	38.6	7.81	1.05791e+08
High	Master Protein	A0A8M9Q6B6	Cilia- and flagella-associated protein 54 isoform X1 OS=Danio rerio OX=7955 GN=si:dkey-202b22.6 PE=4 SV=1	13.46	0	116.089	20	37	54	37	2280	254.8	7.09	1.05639e+08
High	Master Protein	A0A8M2B8Z6	Sarcolemma associated protein b isoform X1 OS=Danio rerio OX=7955 GN=slmapb PE=1 SV=1	8.96	0	69.448	52	21	31	21	377	43.7	5.48	1.05398e+08
High	Master Protein	Q6NUW5	Acidic leucine-rich nuclear phosphoprotein 32 family member E OS=Danio rerio OX=7955 GN=anp32e PE=1 SV=1	7.3	0	32.445	37	8	25	8	250	28.1	3.98	1.05319e+08
High	Master Protein	A0A8M9PTJ3	Talin-1 isoform X1 OS=Danio rerio OX=7955 GN=tln1 PE=1 SV=1	37.17	0	310.119	43	89	130	77	2561	273	6.28	105190160
High	Master Protein	Q6DG88	Cysteine protease ATG4B OS=Danio rerio OX=7955 GN=atg4b PE=2 SV=2	3.56	0	37.204	34	11	15	11	394	44.4	4.7	1.05087e+08
High	Master Protein	Q6IQE0	Poly(U)-binding-splicing factor PUF60-B OS=Danio rerio OX=7955 GN=puf60b PE=2 SV=2	7.56	0	41.986	32	15	30	9	516	55.4	5.39	1.05025e+08
High	Master Protein	Q6DH80	Lysozyme g OS=Danio rerio OX=7955 GN=lygl1 PE=1 SV=1	5.84	0	34.319	44	8	14	4	196	21.6	8.98	104973080
High	Master Protein	Q5RKM6	phenylalanine--tRNA ligase OS=Danio rerio OX=7955 GN=farsb PE=1 SV=1	18.15	0	99.34	45	27	55	27	590	66.1	5.17	104783282
High	Master Protein	Q7SXF2	Ubiquitin-like protein 5 OS=Danio rerio OX=7955 GN=ubl5 PE=3 SV=1	1.12	0	11.542	45	4	5	4	73	8.6	8.44	104576632
High	Master Protein	F1Q4N7	Acidic leucine-rich nuclear phosphoprotein 32 family member OS=Danio rerio OX=7955 GN=anp32b PE=1 SV=1	11.81	0	37.042	34	11	33	4	259	29.5	4.03	104531168
High	Master Protein	Q5U3U9	Nap1l4b protein OS=Danio rerio OX=7955 GN=nap1l4b PE=1 SV=1	7.36	0	48.508	41	14	37	13	367	42.3	4.59	104526286
High	Master Protein	A5WUY2	Deoxyguanosine kinase OS=Danio rerio OX=7955 GN=dguok PE=1 SV=1	6.05	0	29.174	30	7	20	7	269	31.3	7.68	1.04463e+08
High	Master Protein	Q6ZM19	Eukaryotic translation initiation factor 6 OS=Danio rerio OX=7955 GN=eif6 PE=2 SV=1	4.77	0	31.89	54	8	20	8	245	26.6	4.74	1.04458e+08
High	Master Protein	A0A8M9PRR3	pancreatic elastase OS=Danio rerio OX=7955 GN=cela1.3 PE=1 SV=1	2.52	0	19.018	23	6	12	6	283	30.9	6.83	104437160
High	Master Protein	Q08BZ4	Putative malate dehydrogenase 1B OS=Danio rerio OX=7955 GN=mdh1b PE=2 SV=1	6.53	0	24.668	18	8	15	8	447	50.2	5.96	1.04427e+08
High	Master Protein	A0A0G2KLD8	Biphenyl hydrolase like OS=Danio rerio OX=7955 GN=bphl PE=1 SV=1	3.28	0	20.02	20	6	9	6	277	31.2	8.82	104336232
High	Master Protein	B0BLX4	F-box only protein 2 OS=Danio rerio OX=7955 GN=fbxo2 PE=1 SV=1	3.11	0	26.344	54	7	20	7	177	20	4.44	1.04093e+08
High	Master Protein	B8A4A8	Uncharacterized protein LOC559113 OS=Danio rerio OX=7955 GN=wu:fk82c03 PE=1 SV=1	2.63	0	13.195	26	3	9	3	141	15	6.18	1.03964e+08
High	Master Protein	Q6PC60	Histone H2B 3 OS=Danio rerio OX=7955 GN=hist2h2l PE=2 SV=3	372.64	0	88.406	88	19	1206	3	126	13.9	10.32	103616272
High	Master Protein	A0A8M9PYM5	Ankyrin repeat domain-containing protein 26 isoform X1 OS=Danio rerio OX=7955 GN=si:ch211-272n13.3 PE=4 SV=1	14.28	0	132.917	19	40	52	40	2301	258.2	5.05	1.03578e+08
High	Master Protein	A8E5G1	Annexin OS=Danio rerio OX=7955 GN=anxa2b PE=1 SV=1	6.01	0	47.143	40	12	21	12	338	38.5	7.77	103536944
High	Master Protein	Q3B747	MICOS complex subunit OS=Danio rerio OX=7955 GN=apooa PE=1 SV=1	2.32	0	18.493	38	6	9	6	205	22.3	8.73	103469428
High	Master Protein	Q6DFZ8	Calpain 2, (m/II) large subunit,-like OS=Danio rerio OX=7955 GN=capn2l PE=1 SV=1	12.07	0	56.944	30	18	38	16	700	78.5	5.12	103408885
High	Master Protein	F8W539	Microfibril-associated glycoprotein 4 OS=Danio rerio OX=7955 GN=mfap4.13 PE=4 SV=1	3.5	0	20.017	24	6	12	5	246	27.9	6.06	1.03074e+08
High	Master Protein	A0A8M1PGD6	m7GpppX diphosphatase OS=Danio rerio OX=7955 GN=dcps PE=1 SV=1	6.89	0	29.238	26	11	18	11	322	37.3	6.67	1.03039e+08
High	Master Protein	F1QB90	non-specific serine/threonine protein kinase OS=Danio rerio OX=7955 GN=tp53rk PE=1 SV=1	2.38	0	9.324	13	3	4	3	231	26.1	9.35	102967200
High	Master Protein	I3ISA6	Epiplakin 1 OS=Danio rerio OX=7955 GN=eppk1 PE=1 SV=1	15.21	0	108.988	29	35	49	33	5476	611.3	7.46	1.02651e+08
High	Master Protein	A0A0R4ITP2	ubiquitinyl hydrolase 1 OS=Danio rerio OX=7955 GN=atxn3 PE=1 SV=2	2.14	0	21.502	29	6	8	6	311	35.2	4.67	1.02514e+08
High	Master Protein	Q7ZUY9	Dolichyl-diphosphooligosaccharide--protein glycosyltransferase subunit STT3A OS=Danio rerio OX=7955 GN=stt3a PE=1 SV=1	9.61	0	41.288	18	15	23	12	705	80.5	7.85	1.02488e+08
High	Master Protein	Q7ZV56	Hsp90 co-chaperone Cdc37 OS=Danio rerio OX=7955 GN=cdc37 PE=1 SV=1	5.75	0	44.972	32	11	20	11	367	43.4	5.22	102398112
High	Master Protein	Q6NY65	Regulator of chromosome condensation OS=Danio rerio OX=7955 GN=rcc1 PE=1 SV=1	3.87	0	33.805	22	8	15	8	418	44.2	6.93	102291804
High	Master Protein	B0S6R1	Nck-associated protein 1 OS=Danio rerio OX=7955 GN=nckap1 PE=3 SV=1	8.9	0	67.165	20	24	30	24	1128	128.7	6.65	1.02141e+08
High	Master Protein	A0A8M3AWI2	T-complex-associated testis-expressed protein 1 isoform X1 OS=Danio rerio OX=7955 GN=tcte1 PE=1 SV=1	6.72	0	45.683	41	16	27	16	450	50.4	6.76	1.02077e+08
High	Master Protein	A0A8M6YZQ9	Oxysterol-binding protein OS=Danio rerio OX=7955 GN=osbp PE=1 SV=1	10.72	0	77.497	29	22	36	20	818	91.8	6.1	1.01952e+08
High	Master Protein	A3KNR2	Novel protein OS=Danio rerio OX=7955 GN=si:dkey-238c7.16 PE=1 SV=1	3.97	0	16.563	35	5	13	5	212	22.2	4.18	101941994
High	Master Protein	Q6DG30	Serpin peptidase inhibitor, clade B (Ovalbumin), member 1 OS=Danio rerio OX=7955 GN=serpinb1 PE=1 SV=1	10.57	0	57.774	38	14	34	14	380	42.9	5.8	1.01928e+08
High	Master Protein	F1QS51	Early endosome antigen 1 OS=Danio rerio OX=7955 GN=eea1 PE=1 SV=1	29.69	0	246.548	53	81	112	80	1398	159.8	5.66	101835968
High	Master Protein	Q7SZR4	Phosphoglycerate mutase OS=Danio rerio OX=7955 GN=pgam1a PE=1 SV=1	14.24	0	68.929	59	15	77	6	254	28.9	6.65	1.01624e+08
High	Master Protein	A0A0G2KUB6	Wu:fj16a03 OS=Danio rerio OX=7955 GN=fj16a03 PE=4 SV=1	1.36	0	10.201	49	4	4	4	76	8.8	7.5	101306528
High	Master Protein	Q6PCR7	Eukaryotic translation initiation factor 3 subunit A OS=Danio rerio OX=7955 GN=eif3a PE=2 SV=1	18.83	0	108.332	27	37	63	37	1267	151.2	7.87	1.01166e+08
High	Master Protein	Q6PFQ2	Eukaryotic translation initiation factor 3 subunit C OS=Danio rerio OX=7955 GN=eif3c PE=1 SV=1	14.24	0	81.844	25	26	39	26	926	106.3	5.62	100936824
High	Master Protein	A0A8M3ANU1	Dynein heavy chain 3, axonemal OS=Danio rerio OX=7955 GN=dnah3 PE=3 SV=1	34.45	0	213.094	19	72	109	62	4007	457.2	5.72	1.00857e+08
High	Master Protein	Q8QGV5	Lipocalin-type prostaglandin D synthase-like protein OS=Danio rerio OX=7955 GN=ptgdsb.1 PE=1 SV=1	5.12	0	32.031	47	10	18	7	184	20.9	5.43	100691344
High	Master Protein	Q7ZV50	Magnesium transporter protein 1 OS=Danio rerio OX=7955 GN=magt1 PE=1 SV=1	2.75	0	18.27	15	5	8	5	328	37.4	9.77	1.00596e+08
High	Master Protein	Q7T2C2	Very long-chain specific acyl-CoA dehydrogenase, mitochondrial OS=Danio rerio OX=7955 GN=acadvl PE=1 SV=1	11.7	0	88.072	44	25	40	22	659	71.1	8.41	1.00413e+08
High	Master Protein	A0A8M9PWW9	Transmembrane protease serine 3-like OS=Danio rerio OX=7955 GN=LOC110438322 PE=4 SV=1	3.49	0	13.641	20	4	13	4	242	27.1	8.02	1.0006e+08
High	Master Protein	F1QHZ6	Dynein axonemal intermediate chain 4 OS=Danio rerio OX=7955 GN=dnai4 PE=2 SV=1	11.18	0	81.1	35	24	36	24	778	86.3	5.25	1.00039e+08
High	Master Protein	Q561X2	Tmed9 protein OS=Danio rerio OX=7955 GN=tmed9 PE=1 SV=1	4.8	0	28.972	28	7	15	5	223	26.3	7.18	9.99848e+07
High	Master Protein	A9JRP8	Actin-related protein 2/3 complex subunit OS=Danio rerio OX=7955 GN=zgc:86896 PE=2 SV=1	8.76	0	45.895	40	14	25	12	357	39.9	7.15	99951612
High	Master Protein	A0A140LGZ4	A-kinase anchor protein 14 OS=Danio rerio OX=7955 GN=si:dkeyp-81f3.4 PE=4 SV=1	2.97	0	11.788	31	4	8	4	156	18.4	5.16	9.97177e+07
High	Master Protein	A0A8M2BA17	Uncharacterized protein LOC751695 OS=Danio rerio OX=7955 GN=zgc:153659 PE=1 SV=1	2.23	0	15.59	51	4	9	4	129	13.8	5.38	99569916
High	Master Protein	B8A4C9	Cystatin C (amyloid angiopathy and cerebral hemorrhage) OS=Danio rerio OX=7955 GN=cst3 PE=3 SV=1	3.06	0	19.358	40	6	7	6	128	14.1	8.15	99463331
High	Master Protein	E7F290	Prothymosin alpha OS=Danio rerio OX=7955 GN=si:ch211-222l21.1 PE=1 SV=1	2.17	0	18.963	33	4	9	4	123	13	4.08	9.93968e+07
High	Master Protein	A0A8M2BBP8	Tubby-like protein OS=Danio rerio OX=7955 GN=tulp3 PE=1 SV=1	7.6	0	54.026	35	15	25	15	490	54.7	5.29	9.93489e+07
High	Master Protein	Q567D1	cAMP-dependent protein kinase type I-alpha regulatory subunit OS=Danio rerio OX=7955 GN=prkar1ab PE=1 SV=1	12.2	0	60.155	41	16	46	6	379	43	5.35	99032480
High	Master Protein	Q08BC6	Enolase 4 OS=Danio rerio OX=7955 GN=eno4 PE=2 SV=1	11.68	0	68.625	40	21	43	20	576	62.7	5.55	98929008
High	Master Protein	Q7ZUW5	small monomeric GTPase OS=Danio rerio OX=7955 GN=rab5aa PE=1 SV=1	10.65	0	42.345	55	10	38	6	216	23.5	8.13	9.88723e+07
High	Master Protein	Q6P267	UBX domain-containing protein 4 OS=Danio rerio OX=7955 GN=ubxn4 PE=1 SV=1	4.99	0	38.95	24	12	21	12	500	56	6.16	98800920
High	Master Protein	A9JRG9	AFG3-like AAA ATPase 2 OS=Danio rerio OX=7955 GN=afg3l2 PE=1 SV=1	13.2	0	76.776	31	24	44	20	800	88.6	8.43	98614624
High	Master Protein	A0A8M3AI07	Dynein heavy chain 11, axonemal OS=Danio rerio OX=7955 GN=LOC567790 PE=1 SV=1	7.13	0	17.348	1	5	20	3	4466	513.3	6.42	98566369
High	Master Protein	Q6IQ72	Proteasome (Prosome, macropain) 26S subunit, ATPase, 1b OS=Danio rerio OX=7955 GN=psmc1b PE=1 SV=1	36.04	0	126.569	69	36	104	4	440	49.2	6.21	9.85358e+07
High	Master Protein	Q63ZW0	Grancalcin OS=Danio rerio OX=7955 GN=gca PE=1 SV=1	4.47	0	20.884	31	7	14	7	205	22.9	5.38	9.84958e+07
High	Master Protein	A4JYI4	Embigin precursor OS=Danio rerio OX=7955 GN=emb PE=2 SV=1	5.25	0	22.135	20	6	15	6	300	33.8	6.68	9.84594e+07
High	Master Protein	Q9W6H5	SUMO-conjugating enzyme UBC9-A OS=Danio rerio OX=7955 GN=ube2ia PE=1 SV=1	1.93	0	11.731	28	5	9	5	158	18	8.66	9.83783e+07
High	Master Protein	Q6JWU7	Coatomer subunit beta' OS=Danio rerio OX=7955 GN=copb2 PE=1 SV=1	15.88	0	95.029	36	30	44	30	934	105.2	5.07	98221664
High	Master Protein	A0A8M9Q836	Protein pitchfork OS=Danio rerio OX=7955 GN=si:ch211-66i15.4 PE=4 SV=1	6.33	0	24.352	33	8	19	8	227	25.9	10.02	98194492
High	Master Protein	Q4KMH6	Reticulocalbin-2 OS=Danio rerio OX=7955 GN=rcn2 PE=2 SV=1	0.71	0	6.988	8	2	2	2	322	37.4	4.69	98101752
High	Master Protein	F1QRW4	Phosphatidylinositol transfer protein beta isoform OS=Danio rerio OX=7955 GN=pitpnb PE=1 SV=1	8.72	0	41.425	54	15	22	11	272	31.8	5.96	9.79696e+07
High	Master Protein	Q9PVK5	L-lactate dehydrogenase A chain OS=Danio rerio OX=7955 GN=ldha PE=2 SV=3	10	0	34.212	29	9	26	6	333	36.2	7.3	9.76223e+07
High	Master Protein	Q58EB0	Uncharacterized protein LOC541492 OS=Danio rerio OX=7955 GN=zgc:110843 PE=1 SV=1	1.38	0	8.047	37	4	8	4	121	13.3	9.52	97575264
High	Master Protein	Q3B7Q7	Cytosolic Fe-S cluster assembly factor nubp2 OS=Danio rerio OX=7955 GN=nubp2 PE=2 SV=1	2.56	0	15.13	19	5	6	5	268	28.6	5.45	9.73779e+07
High	Master Protein	A0A8M9PT12	Trafficking protein particle complex subunit OS=Danio rerio OX=7955 GN=trappc1 PE=1 SV=1	1.22	0	6.919	12	2	3	2	146	17	8.57	97077400
High	Master Protein	A0A140LG91	Si:ch211-213a13.1 OS=Danio rerio OX=7955 GN=si:ch211-213a13.1 PE=1 SV=1	1.28	0	13.577	16	5	6	5	329	36.8	6.1	96953384
High	Master Protein	Q6TEN1	Ras-related protein Rap-1b OS=Danio rerio OX=7955 GN=rap1b PE=2 SV=1	9.95	0	51.542	58	13	34	5	184	20.8	5.78	9.66823e+07
High	Master Protein	E7FAE7	Si:ch211-105c13.3 OS=Danio rerio OX=7955 GN=si:ch211-105c13.3 PE=1 SV=1	3.86	0	18.52	62	6	11	5	91	10	5.41	9.59057e+07
High	Master Protein	Q9I9E6	Trifunctional purine biosynthetic protein adenosine-3 OS=Danio rerio OX=7955 GN=gart PE=1 SV=1	7.63	0	60.794	25	18	26	18	1017	107.6	6.1	9.58851e+07
High	Master Protein	B6VAM9	Spermatogenesis-associated 17 OS=Danio rerio OX=7955 GN=spata17 PE=2 SV=1	8.74	0	36.439	31	11	27	11	357	43	10.32	9.5547e+07
High	Master Protein	Q7T366	Golgi SNAP receptor complex member 2 OS=Danio rerio OX=7955 GN=gosr2 PE=1 SV=1	5.28	0	42.035	44	9	20	8	212	24.6	8.65	95380341
High	Master Protein	Q6NYA0	Serine/arginine-rich splicing factor 1B OS=Danio rerio OX=7955 GN=srsf1b PE=2 SV=1	18.86	0	44.204	54	14	48	4	245	27.5	10.29	95036443
High	Master Protein	A0A8M3B8D0	AP-2 complex subunit alpha OS=Danio rerio OX=7955 GN=ap2a1 PE=1 SV=1	19.69	0	112.11	41	37	61	37	984	108.5	6.18	9.49369e+07
High	Master Protein	F1QRP8	Aspartyl aminopeptidase OS=Danio rerio OX=7955 GN=dnpep PE=1 SV=1	5.84	0	40.76	30	12	26	12	474	51.8	6.83	9.47994e+07
High	Master Protein	Q7T2B2	Spermatogenesis associated 6-like protein OS=Danio rerio OX=7955 GN=spata6l PE=2 SV=1	8.62	0	46.899	45	15	24	15	338	38.2	8.53	94794560
High	Master Protein	A0A2R8QMA3	Protein-serine/threonine kinase OS=Danio rerio OX=7955 GN=pdk3a PE=3 SV=1	7.88	0	41.842	38	15	23	14	405	46.5	8.72	9.47473e+07
High	Master Protein	E7FD19	Protein SCO1 homolog, mitochondrial OS=Danio rerio OX=7955 GN=sco1 PE=1 SV=1	3.43	0	22.422	24	6	13	6	318	35.2	8.4	9.46371e+07
High	Master Protein	A0AUR8	Aspartate--tRNA ligase, cytoplasmic OS=Danio rerio OX=7955 GN=dars1 PE=1 SV=1	13.91	0	96.803	52	26	43	26	531	60.5	6.57	9.44281e+07
High	Master Protein	Q5PR40	Latexin precursor OS=Danio rerio OX=7955 GN=lxn PE=1 SV=1	4.71	0	13.939	19	5	11	5	271	30.3	6.11	94385854
High	Master Protein	Q567X7	PDZ and LIM domain 1 (Elfin) OS=Danio rerio OX=7955 GN=pdlim1 PE=1 SV=1	7.84	0	52.582	55	15	27	15	322	35.2	6.64	9.43795e+07
High	Master Protein	B8A526	Caspase b,-like OS=Danio rerio OX=7955 GN=caspbl PE=3 SV=1	2.51	0	10.649	11	5	7	2	409	47.4	6.74	94332792
High	Master Protein	Q567V5	Small nuclear ribonucleoprotein Sm D2 OS=Danio rerio OX=7955 GN=snrpd2 PE=1 SV=1	3.97	0	25.086	53	8	13	8	118	13.5	9.91	94117796
High	Master Protein	Q1RM03	Trichoplein keratin filament-binding protein OS=Danio rerio OX=7955 GN=tchp PE=2 SV=1	5.33	0	46.545	24	12	15	12	499	62.3	7.74	9.41168e+07
High	Master Protein	A9JT16	Pfdn5 protein OS=Danio rerio OX=7955 GN=pfdn5 PE=1 SV=1	4.85	0	30.382	69	9	15	9	153	17.2	6.33	9.40755e+07
High	Master Protein	E7FC72	Exocyst complex component 7 OS=Danio rerio OX=7955 GN=exoc7 PE=3 SV=2	9.08	0	54.239	32	20	37	20	720	82.1	6.71	94035000
High	Master Protein	A0A8M9P0D1	Ankyrin repeat and EF-hand domain-containing protein 1 OS=Danio rerio OX=7955 GN=ankef1b PE=1 SV=1	5.8	0	42.136	25	14	21	14	530	58.3	8.25	9.3892e+07
High	Master Protein	B8A556	5-hydroxymethyl-dUMP N-hydrolase OS=Danio rerio OX=7955 GN=dnph1 PE=3 SV=1	1.87	0	6.757	13	2	4	2	143	16.2	5.35	93651631
High	Master Protein	Q6DH63	Cytochrome c oxidase subunit OS=Danio rerio OX=7955 GN=cox6b1 PE=1 SV=1	3.88	0	12.691	44	5	9	4	86	10.3	8.16	93378719
High	Master Protein	Q6IQG3	Protein farnesyltransferase subunit beta OS=Danio rerio OX=7955 GN=fntb PE=1 SV=1	1.33	0	13.146	13	4	7	4	419	46.4	6.38	92775352
High	Master Protein	Q6PC76	Golgi reassembly stacking protein 2, 55kDa OS=Danio rerio OX=7955 GN=gorasp2 PE=1 SV=1	4.22	0	30	22	9	16	9	434	45.5	4.84	92700152
High	Master Protein	Q6P3J9	Adenosine kinase OS=Danio rerio OX=7955 GN=adka PE=1 SV=1	4.39	0	29.098	21	9	15	9	359	40.2	5.88	9.26023e+07
High	Master Protein	Q1MTE5	ADP-ribosylation factor-like protein 3 OS=Danio rerio OX=7955 GN=arl3 PE=2 SV=1	10.3	0	49.279	73	12	24	6	182	20.4	7.28	9.2571e+07
High	Master Protein	Q1L8D8	Si:rp71-15k1.1 OS=Danio rerio OX=7955 GN=si:rp71-15k1.1 PE=1 SV=1	10.34	0	61.896	34	18	24	18	522	61.1	6.21	9.23877e+07
High	Master Protein	A5PLC6	BAG family molecular chaperone regulator 1 OS=Danio rerio OX=7955 GN=bag1 PE=1 SV=1	5.82	0	33.835	61	11	19	11	206	22.6	6.79	9.23857e+07
High	Master Protein	Q6NUW4	N(G),N(G)-dimethylarginine dimethylaminohydrolase 1 OS=Danio rerio OX=7955 GN=ddah1 PE=1 SV=1	10.59	0	51.568	59	15	29	14	264	28.6	5.38	9.22203e+07
High	Master Protein	Q7ZVY8	DnaJ homolog subfamily B member 1 OS=Danio rerio OX=7955 GN=dnajb1b PE=1 SV=1	9.43	0	50.056	41	16	24	15	337	37.2	8.57	9.20334e+07
High	Master Protein	A0A8M9PL47	Uncharacterized protein LOC101884570 isoform X1 OS=Danio rerio OX=7955 GN=LOC101884570 PE=4 SV=1	2.13	0	12.37	28	4	12	4	185	22.3	8.73	9.19785e+07
High	Master Protein	Q6PHD9	Methanethiol oxidase OS=Danio rerio OX=7955 GN=selenbp1 PE=2 SV=1	9.68	0	52.903	42	16	29	16	457	51	6.25	91946000
High	Master Protein	Q6DEI4	Protein disulfide-isomerase OS=Danio rerio OX=7955 GN=pdia8 PE=2 SV=1	7.43	0	64.621	43	19	34	19	493	55.6	6.32	9.19375e+07
High	Master Protein	A9JR90	Bat5l protein OS=Danio rerio OX=7955 GN=abhd16a PE=1 SV=1	6.22	0	46.014	23	12	22	12	543	61.7	8.41	9.19113e+07
High	Master Protein	Q7ZSY2	Malate dehydrogenase OS=Danio rerio OX=7955 GN=mdh1ab PE=1 SV=1	19.11	0	72.07	45	18	53	9	333	36.2	6.43	9.17047e+07
High	Master Protein	Q568S9	Tether containing UBX domain for GLUT4 OS=Danio rerio OX=7955 GN=aspscr1 PE=1 SV=1	6.78	0	51.688	29	15	24	15	584	63.4	6.77	9.1673e+07
High	Master Protein	Q1L8U9	Leucine-rich repeat-containing protein 71 OS=Danio rerio OX=7955 GN=lrrc71 PE=1 SV=1	5.31	0	47.493	32	12	28	12	481	52.8	8.37	91632430
High	Master Protein	A0A8M9PI68	Deoxyuridine 5'-triphosphate nucleotidohydrolase OS=Danio rerio OX=7955 GN=LOC110438480 PE=3 SV=1	4.45	0	26.613	64	8	19	8	165	18	6.2	9.16257e+07
High	Master Protein	Q5SPD7	Pyrroline-5-carboxylate reductase 3 OS=Danio rerio OX=7955 GN=pycr3 PE=2 SV=1	3.31	0	23.745	32	7	15	7	288	29.9	7.25	91492480
High	Master Protein	Q4V8Z6	Translocation protein SEC62 OS=Danio rerio OX=7955 GN=sec62 PE=1 SV=1	2.74	0	16.6	17	7	7	7	394	45.4	7.09	91457746
High	Master Protein	Q6DG97	Bis(5'-nucleosyl)-tetraphosphatase [asymmetrical] OS=Danio rerio OX=7955 GN=nudt2 PE=1 SV=1	3.6	0	18.253	39	5	10	5	147	17.1	5.97	91431460
High	Master Protein	Q802C9	RNA helicase OS=Danio rerio OX=7955 GN=eif4a1a PE=1 SV=1	26.39	0	104.038	64	23	77	9	406	46.2	5.41	91295208
High	Master Protein	A0A8M9PFD6	Nuclear pore complex protein Nup205 isoform X1 OS=Danio rerio OX=7955 GN=nup205 PE=1 SV=1	16.48	0	125.655	23	35	64	35	2013	224.9	6.38	91068444
High	Master Protein	A4IG64	Exocyst complex component 8 OS=Danio rerio OX=7955 GN=exoc8 PE=1 SV=1	9.24	0	60.566	29	21	31	21	684	78.7	5.57	90831140
High	Master Protein	Q6DRK5	Coatomer subunit alpha OS=Danio rerio OX=7955 GN=copa PE=1 SV=1	15.78	0	114.487	33	36	51	36	1224	138	7.59	90808016
High	Master Protein	A0A8M2BKJ6	Septin OS=Danio rerio OX=7955 GN=septin6 PE=1 SV=1	23.36	0	73.263	40	19	55	13	436	50	7.01	9.06431e+07
High	Master Protein	Q5XJA3	Protein PRRC1 OS=Danio rerio OX=7955 GN=prrc1 PE=1 SV=2	2.74	0	13.819	12	5	8	5	435	45.4	5.38	9.05479e+07
High	Master Protein	Q8JIU7	Nascent polypeptide-associated complex subunit alpha OS=Danio rerio OX=7955 GN=naca PE=1 SV=1	3.53	0	24.648	33	5	17	5	215	23.4	4.56	90475245
High	Master Protein	A4IG19	Alpha-1,4 glucan phosphorylase OS=Danio rerio OX=7955 GN=pygb PE=1 SV=1	16.98	0	104.753	48	35	62	25	843	97.4	6.55	90411400
High	Master Protein	F1QNF2	Chromobox homolog 3a (HP1 gamma homolog, Drosophila) OS=Danio rerio OX=7955 GN=cbx3a PE=1 SV=2	4.09	0	27.004	42	6	18	4	177	20.4	4.97	9.03154e+07
High	Master Protein	Q6IQ73	Charged multivesicular body protein 4c OS=Danio rerio OX=7955 GN=chmp4c PE=2 SV=1	4.05	0	30.013	30	9	16	6	224	25.2	4.79	89725748
High	Master Protein	A1A5X7	TAF15 RNA polymerase II, TATA box-binding protein (TBP)-associated factor OS=Danio rerio OX=7955 GN=taf15 PE=1 SV=1	2.28	0	10.965	10	5	7	5	434	44.2	8.88	89663104
High	Master Protein	Q08CU3	Nenf protein OS=Danio rerio OX=7955 GN=nenf PE=1 SV=1	3.66	0	29.442	58	8	13	8	158	17.8	6.19	8.961e+07
High	Master Protein	B0UXP9	Inosine-5'-monophosphate dehydrogenase 2 OS=Danio rerio OX=7955 GN=impdh2 PE=3 SV=1	7.58	0	57.422	36	16	21	14	514	55.7	7.49	8.958e+07
High	Master Protein	F1QIP3	Importin-4 OS=Danio rerio OX=7955 GN=ipo4 PE=1 SV=1	10.58	0	69.487	26	22	38	22	1085	119.4	4.94	89560708
High	Master Protein	Q7SXJ5	Bleomycin hydrolase OS=Danio rerio OX=7955 GN=blmh PE=1 SV=1	8.44	0	68.546	49	19	31	19	453	52.2	6.6	89451196
High	Master Protein	A0A8M2BHY2	NEDD8 ultimate buster 1 isoform X1 OS=Danio rerio OX=7955 GN=nub1 PE=1 SV=1	3.43	0	35.767	17	12	15	12	584	66.7	5.67	89450688
High	Master Protein	A0A8M9PUW9	Uncharacterized protein LOC110437791 isoform X1 OS=Danio rerio OX=7955 GN=LOC110437791 PE=4 SV=1	5.96	0	35.175	29	9	22	6	339	37.2	5.16	89328422
High	Master Protein	A0A8M9QHT7	Ubiquitin-like modifier-activating enzyme ATG7 OS=Danio rerio OX=7955 GN=atg7 PE=1 SV=1	10.71	0	72.227	40	23	37	23	704	77.5	6.49	8.93219e+07
High	Master Protein	Q4VBV9	Omega-amidase NIT2 OS=Danio rerio OX=7955 GN=nit2 PE=2 SV=1	7.45	0	49.859	49	13	27	13	277	30.3	6.99	89231052
High	Master Protein	Q4KMD7	Speckle targeted PIP5K1A-regulated poly(A) polymerase OS=Danio rerio OX=7955 GN=tut1 PE=2 SV=1	6.23	0	54.129	28	19	24	19	797	89.9	6.73	89054996
High	Master Protein	Q7ZVS2	Exocyst complex component 3 OS=Danio rerio OX=7955 GN=exoc3 PE=1 SV=1	8.99	0	69.236	34	24	34	24	748	86.9	6.38	89007628
High	Master Protein	A0A8M6YTI4	Tetratricopeptide repeat protein 29 OS=Danio rerio OX=7955 GN=ttc29 PE=1 SV=1	9.54	0	61.149	47	20	33	20	429	49.3	6.62	88825427
High	Master Protein	Q24JV4	UPF0390 protein zgc136864 OS=Danio rerio OX=7955 GN=zgc:136864 PE=3 SV=1	1.05	0	5.467	24	3	3	3	98	10.5	11.17	88797858
High	Master Protein	Q499B2	Signal peptidase complex subunit 1 OS=Danio rerio OX=7955 GN=spcs1 PE=1 SV=1	2.43	0	15.228	34	4	8	4	102	11.7	9.61	8.87887e+07
High	Master Protein	F1QKS4	Calnexin OS=Danio rerio OX=7955 GN=canx PE=1 SV=1	6.62	0	58.106	30	18	30	17	600	67.8	4.5	88649933
High	Master Protein	Q7SXU7	Spliceosome RNA helicase DDX39B OS=Danio rerio OX=7955 GN=ddx39b PE=1 SV=1	5.47	0	25.622	16	9	15	3	435	49.7	5.66	88527760
High	Master Protein	Q08BV5	RAN GTPase activating protein 1 OS=Danio rerio OX=7955 GN=rangap1a PE=1 SV=1	8.69	0	77.309	43	21	31	20	570	62	4.79	88462942
High	Master Protein	A0A8M6Z6T9	Uracil-DNA glycosylase OS=Danio rerio OX=7955 GN=unga PE=1 SV=1	5.56	0	26.492	22	7	14	7	295	32.9	9.69	8.83968e+07
High	Master Protein	A0A8M9QP10	Cyclic nucleotide-gated cation channel alpha-3-like OS=Danio rerio OX=7955 GN=cngk PE=4 SV=1	2.96	0	19.619	33	9	11	9	253	29.2	8.82	8.8309e+07
High	Master Protein	Q6NZW8	ADP-ribosylation factor-like protein 8B-A OS=Danio rerio OX=7955 GN=arl8ba PE=2 SV=1	3.93	0	22.383	34	7	11	5	186	21.5	8.43	8.82644e+07
High	Master Protein	A0A8M9P2G2	Exocyst complex component 1 isoform X1 OS=Danio rerio OX=7955 GN=exoc1 PE=1 SV=1	9.65	0	59.607	23	19	28	19	921	105.3	6.68	88078088
High	Master Protein	B8JLK1	Sjoegren syndrome nuclear autoantigen 1 OS=Danio rerio OX=7955 GN=ssna1 PE=1 SV=1	2.43	0	16.168	36	4	8	4	115	13.1	6.79	8.79101e+07
High	Master Protein	Q7ZW38	Selenide, water dikinase 1 OS=Danio rerio OX=7955 GN=sephs1 PE=1 SV=2	5.69	0	35.366	33	10	22	10	392	42.9	5.97	87830176
High	Master Protein	Q66I52	NADH dehydrogenase [ubiquinone] iron-sulfur protein 6, mitochondrial OS=Danio rerio OX=7955 GN=ndufs6 PE=1 SV=1	2.96	0	14.762	46	5	10	5	129	14.2	8.22	8.77245e+07
High	Master Protein	A0A8N7UZX0	isoleucine--tRNA ligase OS=Danio rerio OX=7955 GN=iars1 PE=1 SV=1	20.94	0	143.774	36	42	61	42	1271	145.1	6.6	8.77063e+07
High	Master Protein	A0A8N7TBY9	Importin subunit alpha OS=Danio rerio OX=7955 GN=kpna1 PE=1 SV=1	5.14	0	25.881	16	9	17	6	580	64.6	5	87674188
High	Master Protein	Q6GQN9	Dehydrogenase/reductase (SDR family) member 1 OS=Danio rerio OX=7955 GN=dhrs1 PE=1 SV=1	3.23	0	23.71	27	8	12	7	310	33.9	8.13	8.76636e+07
High	Master Protein	A0A8M3B8X9	MICOS complex subunit MIC19 isoform X1 OS=Danio rerio OX=7955 GN=chchd3a PE=1 SV=1	4.95	0	38.009	25	12	21	11	429	46.8	5.6	87404142
High	Master Protein	Q98874	Enhancer of rudimentary homolog OS=Danio rerio OX=7955 GN=erh PE=3 SV=1	3.35	0	17.711	44	5	14	5	104	12.2	5.92	8.73996e+07
High	Master Protein	Q3B752	Thymidylate kinase OS=Danio rerio OX=7955 GN=dtymk PE=2 SV=1	3.28	0	23.505	32	7	10	7	212	24.1	5.99	8.73473e+07
High	Master Protein	Q5XJ54	Glutaredoxin 3 OS=Danio rerio OX=7955 GN=glrx3 PE=2 SV=1	9.43	0	47.717	46	14	24	14	326	36.3	5.29	87303786
High	Master Protein	Q6P963	Hydroxyacylglutathione hydrolase, mitochondrial OS=Danio rerio OX=7955 GN=hagh PE=2 SV=2	7	0	33.19	38	10	18	10	303	33.8	7.56	8.72963e+07
High	Master Protein	E7F638	Moesin OS=Danio rerio OX=7955 GN=msnb PE=4 SV=2	9.06	0	32.284	18	13	28	2	577	67.9	7.08	87285040
High	Master Protein	Q7ZTV8	Methylosome subunit pICln OS=Danio rerio OX=7955 GN=clns1a PE=1 SV=1	1.87	0	16.932	20	4	8	4	249	27.3	4.01	87118568
High	Master Protein	A0A8M2BEB6	Kinesin-like protein OS=Danio rerio OX=7955 GN=kif2a PE=1 SV=1	8.65	0	69.093	32	22	28	21	747	84.9	6.34	8.70809e+07
High	Master Protein	A3KP48	Protein FAM162B OS=Danio rerio OX=7955 GN=fam162b PE=2 SV=1	2.79	0	17.477	24	4	9	4	155	17.7	10.2	86964772
High	Master Protein	A0A8M9PDC8	Plectin isoform X1 OS=Danio rerio OX=7955 GN=plecb PE=1 SV=1	47.22	0	330.912	22	117	162	100	5908	668.4	6.8	8.69485e+07
High	Master Protein	A0A8M2BJ50	Transcription factor BTF3 OS=Danio rerio OX=7955 GN=btf3 PE=1 SV=1	2.14	0	14.65	30	5	9	3	196	21.3	8.28	86627828
High	Master Protein	Q641M4	Uncharacterized protein LOC449549 OS=Danio rerio OX=7955 GN=zgc:100918 PE=1 SV=1	13.64	0	64.235	71	16	44	3	205	23.1	5.81	86559952
High	Master Protein	A0A8N7UW22	DNA repair protein RAD50 OS=Danio rerio OX=7955 GN=rad50 PE=1 SV=1	10.46	0	80.169	22	28	36	28	1312	153.6	7.55	8.65265e+07
High	Master Protein	A0A8M6Z8T3	Galactose-1-phosphate uridylyltransferase OS=Danio rerio OX=7955 GN=galt PE=1 SV=1	5.38	0	36.367	25	11	17	11	391	45.3	7.44	8.62302e+07
High	Master Protein	A0A0G2L2X8	Expressed sequence EH456644 OS=Danio rerio OX=7955 GN=cfap68 PE=4 SV=1	3.49	0	13.437	33	5	11	5	167	19.8	7.15	8.61925e+07
High	Master Protein	Q6DG22	Adenosine deaminase OS=Danio rerio OX=7955 GN=ada PE=2 SV=2	6.01	0	32.605	34	14	16	14	359	40.8	6.58	85933332
High	Master Protein	Q504A5	Probable thiopurine S-methyltransferase OS=Danio rerio OX=7955 GN=tpmt PE=2 SV=1	5.53	0	40.76	54	11	18	11	232	26.3	5.38	8.5884e+07
High	Master Protein	Q503D5	Prefoldin subunit 3 OS=Danio rerio OX=7955 GN=vbp1 PE=1 SV=1	3.91	0	28.695	39	8	13	8	195	22.3	6.8	85720748
High	Master Protein	Q6P4U8	Deoxyribonuclease OS=Danio rerio OX=7955 GN=dnase1l4.2 PE=1 SV=1	3.46	0	23.551	28	6	11	6	282	32.5	9.19	8.56857e+07
High	Master Protein	F1R293	Adenylosuccinate lyase OS=Danio rerio OX=7955 GN=adsl PE=1 SV=1	5.47	0	35.759	27	13	18	13	482	54.5	6.67	8.55949e+07
High	Master Protein	A0A8M3AZG4	AP complex subunit beta OS=Danio rerio OX=7955 GN=ap1b1 PE=1 SV=1	15.65	0	86.312	28	27	46	16	995	109.6	5.08	8.50112e+07
High	Master Protein	Q9PTF3	Nucleoside diphosphate kinase 3 OS=Danio rerio OX=7955 GN=nme3 PE=2 SV=1	4.63	0	20.45	38	6	15	5	169	19.3	7.83	85002952
High	Master Protein	A0A0G2L033	Organic solute carrier partner 1b OS=Danio rerio OX=7955 GN=oscp1b PE=1 SV=1	4.9	0	52.033	42	17	22	17	380	42.9	6.57	8.50027e+07
High	Master Protein	Q5BJI9	Signal peptidase complex subunit 2 OS=Danio rerio OX=7955 GN=spcs2 PE=2 SV=1	4.56	0	19.095	26	7	11	7	201	23.1	7.71	8.4983e+07
High	Master Protein	Q503H9	Transcription initiation factor IIA subunit 2 OS=Danio rerio OX=7955 GN=gtf2a2 PE=1 SV=1	0.76	0.001	3.584	15	2	2	2	109	12.4	6.62	84940298
High	Master Protein	Q6NWJ2	Signal peptidase complex subunit 3 OS=Danio rerio OX=7955 GN=spcs3 PE=1 SV=1	4.97	0	21.133	34	6	11	6	180	20.2	8.59	84905560
High	Master Protein	Q7ZVG1	3-ketoacyl-CoA thiolase, mitochondrial OS=Danio rerio OX=7955 GN=acaa2 PE=1 SV=1	7.57	0	46.096	52	15	28	15	397	41.8	7.75	84802448
High	Master Protein	A8WFS1	116 kDa U5 small nuclear ribonucleoprotein component OS=Danio rerio OX=7955 GN=eftud2 PE=1 SV=1	16.48	0	111.496	43	34	54	34	973	109.2	4.86	8.47162e+07
High	Master Protein	X1WHN7	Cell division cycle 73, Paf1/RNA polymerase II complex component, homolog (S. cerevisiae) OS=Danio rerio OX=7955 GN=cdc73 PE=1 SV=1	2.2	0	11.544	8	5	5	5	530	60.7	9.73	84693256
High	Master Protein	Q802X9	DnaJ (Hsp40) homolog, subfamily C, member 11 OS=Danio rerio OX=7955 GN=dnajc11a PE=1 SV=1	6.95	0	50.403	28	15	22	10	563	63.4	7.24	8.4533e+07
High	Master Protein	A1L223	Cbx5 protein OS=Danio rerio OX=7955 GN=cbx5 PE=1 SV=1	3.98	0	25.983	37	7	11	6	204	22.9	6.07	84410224
High	Master Protein	A0A8M9PEK0	Ral GTPase-activating protein subunit alpha-1 isoform X1 OS=Danio rerio OX=7955 GN=ralgapa1 PE=4 SV=1	1.41	0	12.968	2	6	6	6	2518	281.7	6.05	8.43638e+07
High	Master Protein	F1Q9I7	Sorting nexin 1 OS=Danio rerio OX=7955 GN=snx1a PE=1 SV=1	11.07	0	66.837	38	20	35	18	659	74	4.88	8.43136e+07
High	Master Protein	Q9PVF8	Catenin alpha-1 OS=Danio rerio OX=7955 GN=ctnna1 PE=1 SV=1	15.19	0	102.085	36	33	46	25	907	100.5	6.2	84309004
High	Master Protein	A0A8M9PCH0	Nucleoporin p54 isoform X1 OS=Danio rerio OX=7955 GN=nup54 PE=1 SV=1	12.42	0	63.93	34	21	34	21	591	62.7	7.84	83730104
High	Master Protein	Q503F3	Multifunctional methyltransferase subunit TRM112-like protein OS=Danio rerio OX=7955 GN=trmt112 PE=1 SV=1	2.85	0	10.677	40	4	8	4	122	13.9	4.97	83547240
High	Master Protein	Q6DBU5	Mannose-1-phosphate guanyltransferase beta OS=Danio rerio OX=7955 GN=gmppb PE=2 SV=1	4.28	0	28.082	27	8	12	8	360	40.1	6.8	83468316
High	Master Protein	Q9PTS2	Uroporphyrinogen decarboxylase OS=Danio rerio OX=7955 GN=urod PE=1 SV=1	4.62	0	37.426	37	12	17	12	369	41.6	6.47	8.34615e+07
High	Master Protein	A0A8M2B8I9	Complement factor H-related protein 2 OS=Danio rerio OX=7955 GN=cfhl5 PE=4 SV=1	4.92	0	30.698	28	8	15	8	340	38.5	7.05	8.34486e+07
High	Master Protein	A0A8M1RDD4	Myosin-9-like OS=Danio rerio OX=7955 GN=LOC100331639 PE=1 SV=1	2.49	0	18.076	32	7	8	7	134	15.9	8.92	8.34182e+07
High	Master Protein	Q08CG5	Geranylgeranyl transferase type-2 subunit alpha OS=Danio rerio OX=7955 GN=rabggta PE=1 SV=1	5.66	0	41.432	22	13	20	13	580	66.9	6.43	8.33364e+07
High	Master Protein	A0A8M2BAJ8	Phosphoinositide phospholipase C OS=Danio rerio OX=7955 GN=plcd1b PE=1 SV=1	13.78	0	79.561	28	24	43	24	772	88.4	5.76	83213184
High	Master Protein	A0A8N7TBI0	Acyl-CoA synthetase short-chain family member 3, mitochondrial OS=Danio rerio OX=7955 GN=acss3 PE=1 SV=1	8.22	0	56.288	26	18	26	18	714	78.9	8.21	8.31333e+07
High	Master Protein	Q6NYJ9	AP complex subunit beta OS=Danio rerio OX=7955 GN=ap2b1 PE=1 SV=1	15.27	0	83.917	27	26	43	15	951	105.6	5.35	82886600
High	Master Protein	Q5VSC8	DDHD domain-containing 1b OS=Danio rerio OX=7955 GN=ddhd1b PE=4 SV=1	12.51	0	80.293	29	24	41	24	859	96.2	5.06	8.28307e+07
High	Master Protein	F1Q6F3	Complement component 8, alpha polypeptide OS=Danio rerio OX=7955 GN=c8a PE=1 SV=2	7.56	0	54.805	35	16	27	16	592	66.1	6.19	82577236
High	Master Protein	Q5BJJ5	Haloacid dehalogenase-like hydrolase domain-containing protein 2 OS=Danio rerio OX=7955 GN=hdhd2 PE=2 SV=1	2.55	0	19.586	23	6	9	6	262	28.5	6.42	82575538
High	Master Protein	Q7ZWG7	glutamine--tRNA ligase OS=Danio rerio OX=7955 GN=qars1 PE=1 SV=1	4.5	0	36.71	34	13	17	13	437	49.4	8.16	8.25752e+07
High	Master Protein	Q08BN1	UPF0728 protein C10orf53 homolog OS=Danio rerio OX=7955 GN=zgc:153142 PE=3 SV=1	5.41	0	28.557	87	7	17	7	92	10.3	4.84	8.25396e+07
High	Master Protein	B3DFV0	LYR motif-containing protein 9 OS=Danio rerio OX=7955 GN=lyrm9 PE=3 SV=1	4.88	0	15.4	38	4	9	4	78	9.3	9.6	8.23225e+07
High	Master Protein	Q8QHA7	Vacuolar proton pump subunit B OS=Danio rerio OX=7955 GN=atp6v1ba PE=1 SV=1	13.23	0	88.096	51	23	58	9	506	55.9	5.57	8.23052e+07
High	Master Protein	Q6PFP1	long-chain-fatty-acid--CoA ligase OS=Danio rerio OX=7955 GN=acsl4a PE=1 SV=1	11.12	0	64.129	28	20	33	19	706	78.4	7.72	8.22968e+07
High	Master Protein	A0A0R4IGS2	Cytosolic phospholipase A2 gamma-like OS=Danio rerio OX=7955 GN=si:ch73-55i23.1 PE=1 SV=1	6.05	0	50.872	34	15	23	15	548	62	5.15	8.22233e+07
High	Master Protein	A0A8M2B570	Protein-L-isoaspartate O-methyltransferase OS=Danio rerio OX=7955 GN=pcmtl PE=1 SV=1	3.86	0	28.037	45	10	16	10	257	27.7	7.31	82066200
High	Master Protein	A0A8M1RF06	Heterogeneous nuclear ribonucleoprotein U-like protein 1 isoform X1 OS=Danio rerio OX=7955 GN=hnrnpul1l PE=1 SV=1	10.77	0	59.396	22	19	30	14	877	99.5	5.07	8.2043e+07
High	Master Protein	Q6GMI7	Enolase-phosphatase E1 OS=Danio rerio OX=7955 GN=enoph1 PE=2 SV=1	1.13	0	17.005	26	5	8	5	261	30	5.25	81947932
High	Master Protein	F1Q6Z9	Glucosidase, alpha; neutral AB OS=Danio rerio OX=7955 GN=ganabb PE=1 SV=3	11.75	0	89.965	32	26	40	18	941	106.8	5.54	81824552
High	Master Protein	F1RA98	FAU ubiquitin-like and ribosomal protein S30 fusion b OS=Danio rerio OX=7955 GN=faub PE=4 SV=1	3.5	0	11.678	14	4	8	4	133	14.6	10.05	8.18126e+07
High	Master Protein	Q7SX94	Prefoldin subunit 6 OS=Danio rerio OX=7955 GN=pfdn6 PE=1 SV=1	4.89	0	23.782	56	8	13	8	126	14.5	7.24	8.16972e+07
High	Master Protein	Q567K5	L-xylulose reductase OS=Danio rerio OX=7955 GN=dcxr PE=1 SV=1	5.58	0	30.845	41	8	18	8	244	25.8	7.64	81551408
High	Master Protein	Q5XJA7	Glutaryl-CoA dehydrogenase, mitochondrial OS=Danio rerio OX=7955 GN=gcdhb PE=1 SV=1	5.11	0	34.375	20	8	16	6	427	47.4	7.96	81497204
High	Master Protein	A6H8T2	Dynein axonemal intermediate chain 7 OS=Danio rerio OX=7955 GN=dnai7 PE=2 SV=2	5.34	0	41.263	21	14	19	14	731	84.2	5.25	8.14068e+07
High	Master Protein	A0A286Y9L2	Cell division cycle-associated protein 2 isoform X1 OS=Danio rerio OX=7955 GN=si:ch211-244o22.2 PE=4 SV=1	8.5	0	49.983	27	14	31	14	808	88.6	7.24	81405344
High	Master Protein	Q7ZVA6	Eukaryotic initiation factor 4A-III OS=Danio rerio OX=7955 GN=eif4a3 PE=2 SV=1	10.68	0	49.504	31	13	29	10	406	46.4	6.71	8.12033e+07
High	Master Protein	B3DFS8	Apolipoprotein C-IV OS=Danio rerio OX=7955 GN=apoc4 PE=2 SV=1	1.7	0	7.563	21	3	6	3	102	11.3	8.12	81187765
High	Master Protein	A0A8M1NUZ2	Selenoprotein J OS=Danio rerio OX=7955 GN=selenoj PE=1 SV=1	3.52	0	36.235	40	11	15	11	342	37.1	6.54	80966084
High	Master Protein	Q31365	Major histocompatibility complex class I UBA precursor OS=Danio rerio OX=7955 GN=mhc1uba PE=1 SV=1	0.55	0	8.24	7	2	4	2	348	39.3	5.35	80785416
High	Master Protein	Q6GQM3	Proteasome subunit alpha type OS=Danio rerio OX=7955 GN=psma6l PE=1 SV=1	7.51	0	38.89	45	11	22	9	252	28.3	8	8.07099e+07
High	Master Protein	A0A2R8QKL9	Protein-glutamine gamma-glutamyltransferase K OS=Danio rerio OX=7955 GN=tgm1l1 PE=1 SV=1	10.4	0	50.927	25	21	30	20	783	87.1	5.66	80676520
High	Master Protein	A0A8M3ARK1	Bifunctional glutamate/proline--tRNA ligase isoform X1 OS=Danio rerio OX=7955 GN=eprs1 PE=1 SV=1	16.64	0	104.249	28	39	53	39	1690	187.2	8.47	8.05962e+07
High	Master Protein	Q6PEI7	CTP synthase 1 OS=Danio rerio OX=7955 GN=ctps1 PE=1 SV=1	11.73	0	76.687	39	20	39	15	591	66.6	6.58	8.04975e+07
High	Master Protein	A0A8M9PZW8	Protein diaphanous homolog 2 isoform X1 OS=Danio rerio OX=7955 GN=diaph2 PE=1 SV=1	13.07	0	83.356	25	26	37	26	1166	132.4	6.54	80333784
High	Master Protein	Q1JPY6	Prefoldin subunit 2 OS=Danio rerio OX=7955 GN=pfdn2 PE=1 SV=1	3.87	0	22.712	44	8	14	8	156	17.1	7.2	80185163
High	Master Protein	Q7ZUP4	Eukaryotic translation initiation factor 5A OS=Danio rerio OX=7955 GN=eif5a2 PE=1 SV=1	7.91	0	35.819	45	9	26	5	155	16.8	5.38	7.96961e+07
High	Master Protein	Q6PFT4	Uncharacterized protein LOC393609 OS=Danio rerio OX=7955 GN=myo1eb PE=1 SV=1	9.18	0	50.079	16	17	25	12	1096	125.9	9.23	7.95496e+07
High	Master Protein	A0A8M2B5L7	Synaptosomal-associated protein OS=Danio rerio OX=7955 GN=snap23.1 PE=1 SV=1	4.99	0	37.887	43	11	18	11	237	26.1	4.96	7.95156e+07
High	Master Protein	F1QVN1	Uncharacterized protein LOC555981 isoform X1 OS=Danio rerio OX=7955 GN=zgc:193807 PE=4 SV=3	4.91	0	30.348	20	8	16	8	408	46.6	9.66	7.9244e+07
High	Master Protein	F1Q4N6	Uncharacterized protein KIAA1143 homolog OS=Danio rerio OX=7955 GN=fa20b03 PE=1 SV=1	0.99	0	7.31	23	3	4	3	151	16.8	5.29	79188008
High	Master Protein	Q4KMH7	Echinoderm microtubule-associated protein-like 2 OS=Danio rerio OX=7955 GN=eml2 PE=1 SV=1	7.56	0	53.852	28	19	25	19	805	88.5	6.98	7.90854e+07
High	Master Protein	Q6NWE0	Ester hydrolase C11orf54 homolog OS=Danio rerio OX=7955 GN=zgc:85789 PE=2 SV=1	6.27	0	34.145	36	8	27	8	319	35.2	5.8	7.9043e+07
High	Master Protein	Q566Y8	Protein mago nashi homolog OS=Danio rerio OX=7955 GN=magoh PE=2 SV=1	1.76	0	8.888	27	3	7	3	147	17.2	6.39	79018448
High	Master Protein	Q08BZ6	vesicle-fusing ATPase OS=Danio rerio OX=7955 GN=vps4a PE=1 SV=1	8	0	33.838	29	13	21	5	440	49.6	8.54	78822076
High	Master Protein	Q1LYD7	AMP deaminase OS=Danio rerio OX=7955 GN=ampd3b PE=1 SV=1	13.89	0	79.574	33	28	41	23	779	90.1	6.6	7.87523e+07
High	Master Protein	Q6AZD3	Chromatin modification-related protein MEAF6 OS=Danio rerio OX=7955 GN=meaf6 PE=2 SV=1	2.49	0	20.449	28	6	9	6	192	21.8	9.04	7.86817e+07
High	Master Protein	A0A8M9PNQ3	Reticulon OS=Danio rerio OX=7955 GN=rtn3 PE=1 SV=1	2.07	0	14.772	5	5	9	4	1116	124	4.51	78316352
High	Master Protein	B3DIG2	Si:ch211-125e6.11 OS=Danio rerio OX=7955 GN=si:ch211-125e6.11 PE=2 SV=1	2.08	0	16.32	29	3	12	3	146	16.6	5.15	78038414
High	Master Protein	Q4QRJ7	Eukaryotic translation initiation factor 2A OS=Danio rerio OX=7955 GN=eif2a PE=2 SV=1	6.72	0	47.179	30	15	23	15	580	64.2	8.6	7.79374e+07
High	Master Protein	Q08BC4	Sperm-tail PG-rich repeat-containing protein 2 OS=Danio rerio OX=7955 GN=stpg2 PE=2 SV=1	5.64	0	68.323	48	20	28	20	562	61.7	9.64	7.78996e+07
High	Master Protein	Q6DHL5	Leucine-rich repeat-containing protein 57 OS=Danio rerio OX=7955 GN=lrrc57 PE=2 SV=1	9.01	0	34.215	35	9	28	9	238	26.5	8.9	7.78269e+07
High	Master Protein	A0A8N7URF7	RNA helicase OS=Danio rerio OX=7955 GN=si:dkey-97a13.6 PE=4 SV=1	0.77	0	6.717	2	3	3	3	2781	317.8	7.69	77726848
High	Master Protein	Q5BLE8	All-trans-retinol 13,14-reductase OS=Danio rerio OX=7955 GN=retsat PE=1 SV=1	4.57	0	31.176	24	13	15	11	607	67.9	8.24	77697564
High	Master Protein	A0JMN4	Tyrosine-protein kinase OS=Danio rerio OX=7955 GN=csk PE=1 SV=1	6.5	0	30.877	27	11	21	11	450	51	7.61	7.76782e+07
High	Master Protein	Q6IQU1	Aldose reductase OS=Danio rerio OX=7955 GN=akr1b1.1 PE=1 SV=1	6.73	0	32.879	36	11	20	9	315	35.5	6.47	7.75418e+07
High	Master Protein	F8W4V6	G-rich RNA sequence-binding factor 1 OS=Danio rerio OX=7955 GN=grsf1 PE=1 SV=1	4.15	0	17.75	20	8	11	8	403	46	8.38	7.74618e+07
High	Master Protein	F1QMY1	Dynein light chain Tctex-type protein 2B OS=Danio rerio OX=7955 GN=dynlt2b PE=3 SV=1	2.48	0	7.472	17	2	5	2	150	17.2	7.66	77412288
High	Master Protein	F1QCW3	Retinol dehydrogenase-like OS=Danio rerio OX=7955 GN=si:ch211-107o10.3 PE=1 SV=2	4.65	0	33.792	36	11	11	10	327	36.7	9.06	7.74001e+07
High	Master Protein	Q6NYJ1	LIM and SH3 domain protein 1 OS=Danio rerio OX=7955 GN=lasp1 PE=1 SV=1	3.7	0	21.192	26	6	12	6	234	26.7	7.27	7.72756e+07
High	Master Protein	Q7SXT5	Xaa-Pro dipeptidase OS=Danio rerio OX=7955 GN=pepd PE=1 SV=1	6.69	0	44.675	31	13	22	13	496	55.2	6.37	7.71281e+07
High	Master Protein	A0A2R8QPC9	Isocitrate dehydrogenase [NAD] subunit, mitochondrial OS=Danio rerio OX=7955 GN=idh3b PE=1 SV=1	6.55	0	35.865	33	11	25	11	386	42.4	8.73	77055189
High	Master Protein	A0A2R8Q4J7	Nucleosome assembly protein 1-like 4 isoform X1 OS=Danio rerio OX=7955 GN=nap1l4a PE=1 SV=1	9.73	0	48.068	38	13	30	11	359	41.3	4.73	77050776
High	Master Protein	Q6PBX2	GTP-binding protein SAR1b OS=Danio rerio OX=7955 GN=sar1b PE=1 SV=1	8.22	0	23.541	36	8	19	4	198	22.2	6.68	76938746
High	Master Protein	Q6DHT4	methylmalonate-semialdehyde dehydrogenase (CoA acylating) OS=Danio rerio OX=7955 GN=aldh6a1 PE=1 SV=1	7.53	0	50.164	35	16	25	16	525	57.1	8.03	7.69093e+07
High	Master Protein	F1QPF7	Cystathionine gamma-lyase OS=Danio rerio OX=7955 GN=cth PE=1 SV=2	5.79	0	42.586	37	11	24	10	404	44.3	6.9	7.68592e+07
High	Master Protein	A7MD68	Phosphoinositide phospholipase C OS=Danio rerio OX=7955 GN=plcd1a PE=1 SV=1	12.7	0	75.88	33	23	39	23	775	88.6	8.12	7.67147e+07
High	Master Protein	E7EXT3	Alpha-1,4 glucan phosphorylase OS=Danio rerio OX=7955 GN=pygmb PE=1 SV=1	17.03	0	100.422	44	34	55	22	842	96.8	6.81	7.67136e+07
High	Master Protein	A1L1F7	Synaptogyrin OS=Danio rerio OX=7955 GN=syngr2a PE=2 SV=1	0.51	0	4.825	6	2	2	2	224	24.6	5.08	76678560
High	Master Protein	F1R7L1	26S proteasome non-ATPase regulatory subunit 9 OS=Danio rerio OX=7955 GN=psmd9 PE=1 SV=2	2.57	0	15.048	27	5	10	5	211	23.5	5.88	76526552
High	Master Protein	Q803N2	Structural maintenance of chromosomes protein OS=Danio rerio OX=7955 GN=smc3 PE=1 SV=1	21.34	0	159.602	37	46	67	46	1216	141.4	6.79	7.63825e+07
High	Master Protein	A0A2R8QEJ6	ADP-ribosylation factor-binding protein GGA1 OS=Danio rerio OX=7955 GN=gga1 PE=1 SV=1	3.02	0	20.769	11	7	7	6	635	70.2	5.15	76290096
High	Master Protein	B0S5C4	long-chain-fatty-acid--CoA ligase OS=Danio rerio OX=7955 GN=acsl3b PE=1 SV=1	7.18	0	62.658	42	22	38	20	711	78.8	7.65	76109338
High	Master Protein	A0A8M2BAK4	Phosphatidylinositol 5-phosphate 4-kinase type-2 alpha OS=Danio rerio OX=7955 GN=pip4k2ab PE=1 SV=1	10.76	0	62.874	32	15	40	5	445	50.7	7.88	75964148
High	Master Protein	A0A8M1RLT6	TGF-beta-activated kinase 1 and MAP3K7-binding protein 1 OS=Danio rerio OX=7955 GN=tab1 PE=1 SV=1	0.76	0	10.267	12	5	6	5	491	52.9	5.85	75695648
High	Master Protein	F1QNX9	Oligoribonuclease, mitochondrial precursor OS=Danio rerio OX=7955 GN=smfn PE=1 SV=1	1.18	0	11.536	13	4	4	4	259	29.7	8.9	7.56152e+07
High	Master Protein	F1R961	Acyl-CoA thioesterase 9, tandem duplicate 1 OS=Danio rerio OX=7955 GN=acot9.1 PE=1 SV=1	6.06	0	43.674	35	14	25	7	434	49.2	8.12	75544950
High	Master Protein	Q7ZV33	Transmembrane 9 superfamily member OS=Danio rerio OX=7955 GN=tm9sf3 PE=1 SV=1	4.69	0	21.515	10	7	11	7	586	67.7	7.23	75447426
High	Master Protein	A0A8M6Z0A2	Polyamine-modulated factor 1-binding protein 1 isoform X1 OS=Danio rerio OX=7955 GN=pmfbp1 PE=4 SV=1	2.55	0	27.523	8	9	10	9	1180	137.6	5.73	75436924
High	Master Protein	Q6DHK5	Glutathione S-transferase omega OS=Danio rerio OX=7955 GN=gsto1 PE=1 SV=1	9.62	0	33.249	37	11	18	10	240	28	8.07	75339680
High	Master Protein	A0A8M2BKD3	Nucleophosmin OS=Danio rerio OX=7955 GN=npm1b PE=1 SV=1	1.05	0	9.151	15	4	4	4	316	34.9	5.08	75314408
High	Master Protein	Q6DGL1	Myeloid-derived growth factor OS=Danio rerio OX=7955 GN=mydgf PE=1 SV=1	1.87	0	12.877	20	3	5	3	164	18.6	7.72	75262952
High	Master Protein	Q63ZW2	MICOS complex subunit mic25a OS=Danio rerio OX=7955 GN=chchd6a PE=2 SV=1	4.12	0	35.442	46	9	13	9	239	27.5	9.14	7.52571e+07
High	Master Protein	A2AR68	Rab GDP dissociation inhibitor OS=Danio rerio OX=7955 GN=gdi1 PE=1 SV=1	16.49	0	80.656	55	21	55	14	447	50.4	5.08	7.5234e+07
High	Master Protein	A0A8M9QDH8	B-cell receptor CD22-like OS=Danio rerio OX=7955 GN=LOC110439987 PE=4 SV=1	3.61	0	20.536	19	7	12	4	725	79.3	5.73	75047608
High	Master Protein	F8W5C6	Sorting nexin OS=Danio rerio OX=7955 GN=snx6 PE=1 SV=1	6.89	0	32.923	28	12	19	12	407	46.6	6.29	7.49234e+07
High	Master Protein	Q4G000	Ataxin-1 ubiquitin-like interacting protein OS=Danio rerio OX=7955 GN=ubqln4 PE=1 SV=1	6.19	0	49.511	30	14	32	14	599	63.5	4.88	74761266
High	Master Protein	A0A8M6YYY8	Complement factor I OS=Danio rerio OX=7955 GN=cfi PE=1 SV=1	15.45	0	77.219	36	21	55	21	714	79.9	6.54	7.47124e+07
High	Master Protein	F1QNV4	Nuclear pore complex protein Nup133 OS=Danio rerio OX=7955 GN=nup133 PE=2 SV=1	12.91	0	82.808	27	28	44	28	1136	126.5	5.36	7.46639e+07
High	Master Protein	Q6NZV4	Cysteine and glycine-rich protein 1 OS=Danio rerio OX=7955 GN=csrp1a PE=1 SV=1	2.18	0	14.934	30	5	9	5	192	20.5	8.46	7.43134e+07
High	Master Protein	B3DHA8	Uncharacterized protein LOC100005599 OS=Danio rerio OX=7955 GN=LOC100005599 PE=2 SV=1	4.37	0	29.971	35	10	17	10	270	31.6	10.08	74086378
High	Master Protein	A0A2R8Q4N6	Legumain OS=Danio rerio OX=7955 GN=LOC569153 PE=3 SV=1	5.98	0	29.692	39	10	16	10	263	29.4	6.01	7.40173e+07
High	Master Protein	Q5PRC6	Bifunctional epoxide hydrolase 2 OS=Danio rerio OX=7955 GN=ephx2 PE=1 SV=1	4.92	0	38.133	29	13	18	13	557	61.9	6.55	73836708
High	Master Protein	Q7ZVB1	Charged multivesicular body protein 1b OS=Danio rerio OX=7955 GN=chmp1b PE=2 SV=1	3.1	0	16.184	21	5	8	5	199	22	8.09	7.3776e+07
High	Master Protein	Q503E3	Protein arginine N-methyltransferase 5 OS=Danio rerio OX=7955 GN=prmt5 PE=1 SV=1	7.77	0	48.078	26	15	24	15	631	71.8	6.48	7.37078e+07
High	Master Protein	Q6GQN6	3-ketoacyl-CoA thiolase, peroxisomal OS=Danio rerio OX=7955 GN=acaa1 PE=1 SV=1	8.82	0	50.519	46	13	25	13	418	44	8.59	7.35939e+07
High	Master Protein	Q6GQN7	Rab9 effector protein with kelch motifs OS=Danio rerio OX=7955 GN=rabepk PE=2 SV=1	3.14	0	23.958	24	8	17	8	351	38.3	6.19	73557232
High	Master Protein	A0A8M1N295	Glutathione peroxidase OS=Danio rerio OX=7955 GN=gpx1b PE=1 SV=1	9.29	0	45.154	59	14	24	13	190	21.6	7.84	7.35543e+07
High	Master Protein	Q504B2	Centrin-3 OS=Danio rerio OX=7955 GN=cetn3 PE=2 SV=1	2.6	0	11.122	25	5	7	4	167	19.5	4.77	73502619
High	Master Protein	Q6DC87	BolA family member 3 OS=Danio rerio OX=7955 GN=bola3 PE=1 SV=1	3.03	0	13.92	34	5	6	5	104	11.7	9.51	7.32654e+07
High	Master Protein	H9GZ74	RIIa domain-containing protein OS=Danio rerio OX=7955 GN=si:dkey-71b5.6 PE=4 SV=1	2.32	0	18.001	42	4	6	4	89	10.5	8.76	73183775
High	Master Protein	Q7ZV34	Malignant T-cell-amplified sequence 1 OS=Danio rerio OX=7955 GN=mcts1 PE=2 SV=1	3.03	0	20.197	41	6	17	6	181	20.6	8.15	73181752
High	Master Protein	Q6DGU2	RAB11B, member RAS oncogene family, b OS=Danio rerio OX=7955 GN=rab11bb PE=2 SV=1	19.84	0	51.126	62	14	51	4	218	24.5	5.94	73140128
High	Master Protein	Q7ZUH8	Microsomal glutathione S-transferase 3 OS=Danio rerio OX=7955 GN=mgst3a PE=1 SV=1	3.63	0	17.735	32	4	11	4	150	16.8	9.95	72957370
High	Master Protein	A2BGN0	Cob(I)yrinic acid a,c-diamide adenosyltransferase, mitochondrial OS=Danio rerio OX=7955 GN=mmab PE=1 SV=1	2.84	0	22.135	30	7	11	7	233	25.9	8.63	72947924
High	Master Protein	A0A8N7UTK4	BICD family-like cargo adapter 2 OS=Danio rerio OX=7955 GN=LOC562098 PE=4 SV=1	4.44	0	36.543	25	10	13	10	376	43.4	5.38	7.25364e+07
High	Master Protein	Q7ZUU4	DnaJ (Hsp40) homolog, subfamily C, member 17 OS=Danio rerio OX=7955 GN=dnajc17 PE=1 SV=1	2.15	0	13.282	14	5	6	5	307	35.1	8.03	72473312
High	Master Protein	Q6DRC0	Serine--tRNA ligase, cytoplasmic OS=Danio rerio OX=7955 GN=sars1 PE=1 SV=1	11.37	0	66.13	44	20	32	20	515	58.7	6.01	7.24672e+07
High	Master Protein	F1QZ83	Nucleolar transcription factor 1 OS=Danio rerio OX=7955 GN=ubtf PE=1 SV=1	8.68	0	67.948	34	25	38	21	735	85.8	8.43	7.2408e+07
High	Master Protein	F1QGG3	Vesicle-fusing ATPase OS=Danio rerio OX=7955 GN=nsfb PE=1 SV=1	12.09	0	89.789	42	27	39	19	747	82.8	7.47	7.23999e+07
High	Master Protein	Q5BJC0	Uncharacterized protein LOC541336 OS=Danio rerio OX=7955 GN=zgc:112496 PE=1 SV=1	3.02	0	21.021	35	7	11	7	238	26.8	9.22	7.23269e+07
High	Master Protein	E7F0E8	Exportin 1 (CRM1 homolog, yeast) a OS=Danio rerio OX=7955 GN=xpo1a PE=1 SV=2	16.55	0	89.305	31	29	63	9	1071	123.2	6.09	7.21437e+07
High	Master Protein	Q1LWI2	glutaminase OS=Danio rerio OX=7955 GN=glsa PE=1 SV=1	9.23	0	72.049	34	21	32	14	591	65.8	8.16	7.20809e+07
High	Master Protein	F1QR78	Proteasome subunit beta OS=Danio rerio OX=7955 GN=psmb10 PE=3 SV=1	2.81	0	18.34	24	5	9	5	276	29.8	6.79	72057424
High	Master Protein	Q3ZB95	Mannose-6-phosphate isomerase OS=Danio rerio OX=7955 GN=mpi PE=1 SV=1	5.6	0	44.995	33	10	23	10	422	46.2	5.8	7.19818e+07
High	Master Protein	Q6NY69	Ubiquitin-like protein OS=Danio rerio OX=7955 GN=ubl3a PE=2 SV=1	1.31	0	6.546	24	3	4	3	117	13.1	6.77	71975352
High	Master Protein	Q8JH29	Angiotensinogen OS=Danio rerio OX=7955 GN=agt PE=1 SV=1	6.2	0	46.201	31	13	20	13	454	51	7.59	7.19552e+07
High	Master Protein	Q6P2T3	Glycerophosphodiester phosphodiesterase domain containing 1 like OS=Danio rerio OX=7955 GN=gdpd3a PE=2 SV=1	7.91	0	46.555	27	12	18	12	315	36	7.55	7.18688e+07
High	Master Protein	Q6P119	NADH dehydrogenase [ubiquinone] 1 beta subcomplex subunit 3 OS=Danio rerio OX=7955 GN=ndufb3 PE=1 SV=1	3.85	0	15.404	37	5	10	5	94	10.8	9.74	7.18563e+07
High	Master Protein	Q05AM7	RAD50-interacting protein 1 OS=Danio rerio OX=7955 GN=rint1 PE=1 SV=1	2.25	0	12.223	6	5	6	5	780	88.3	5.29	71846384
High	Master Protein	A4IG47	DnaJ homolog subfamily C member 10 OS=Danio rerio OX=7955 GN=dnajc10 PE=1 SV=1	8.28	0	52.146	24	18	28	18	791	90.5	7.15	7.17443e+07
High	Master Protein	Q568C9	Ribosome assembly factor mrt4 OS=Danio rerio OX=7955 GN=mrto4 PE=1 SV=1	5.68	0	30.584	29	9	15	9	242	27.7	5.66	7.15954e+07
High	Master Protein	A0A0R4IXF5	Uncharacterized protein LOC447817 OS=Danio rerio OX=7955 GN=zgc:92161 PE=1 SV=1	9.04	0	54.835	69	16	27	10	258	27.5	7.27	7.15273e+07
High	Master Protein	A0A8M9Q0X9	Oxysterol-binding protein OS=Danio rerio OX=7955 GN=osbpl8 PE=3 SV=1	7.17	0	55.271	22	16	29	14	907	103.2	6.98	71505346
High	Master Protein	A0A8M9Q5S5	Transmembrane emp24 domain-containing protein 2 isoform X1 OS=Danio rerio OX=7955 GN=tmed2 PE=1 SV=1	2.78	0	25.284	30	6	13	6	208	23.6	5.01	7.15049e+07
High	Master Protein	Q7ZV55	Eukaryotic translation initiation factor 3 subunit I OS=Danio rerio OX=7955 GN=eif3i PE=2 SV=1	4.43	0	35.343	42	11	22	11	325	36.3	5.41	7.13225e+07
High	Master Protein	Q6PBZ7	Bis(5'-adenosyl)-triphosphatase OS=Danio rerio OX=7955 GN=fhit PE=1 SV=1	2.49	0	17.94	36	5	8	5	150	17.2	6.52	71289284
High	Master Protein	Q568J5	Acyl-protein thioesterase 1 OS=Danio rerio OX=7955 GN=lypla1 PE=2 SV=1	1.16	0	11.605	19	3	3	3	196	21.2	7.47	71285220
High	Master Protein	Q6P2U5	ADP-ribosylation factor 6 OS=Danio rerio OX=7955 GN=arf6b PE=1 SV=1	7.38	0	26.882	49	6	24	6	175	20.1	8.95	71268470
High	Master Protein	Q6PBV8	Heat shock factor-binding protein 1 OS=Danio rerio OX=7955 GN=hsbp1b PE=2 SV=1	4.69	0	26.595	37	3	15	3	76	8.5	4.26	71238714
High	Master Protein	Q503D8	Thioredoxin domain-containing protein 12 OS=Danio rerio OX=7955 GN=txndc12 PE=1 SV=1	4.92	0	16.418	35	6	12	6	172	19	5.38	7.10439e+07
High	Master Protein	Q7T2E1	Protein SEC13 homolog OS=Danio rerio OX=7955 GN=sec13 PE=1 SV=1	6.32	0	35.237	38	11	20	11	320	35.2	5.27	71032900
High	Master Protein	Q6NYX8	PITH domain-containing protein 1 OS=Danio rerio OX=7955 GN=pithd1 PE=2 SV=1	3.43	0	19.041	27	6	8	6	210	24	5.59	7.09587e+07
High	Master Protein	A0A0R4IL71	Insulin-degrading enzyme OS=Danio rerio OX=7955 GN=ide PE=1 SV=1	10.35	0	78.703	24	23	34	23	998	115.5	6.23	7.09111e+07
High	Master Protein	Q6P7Y3	Pre-mRNA-splicing factor 38B OS=Danio rerio OX=7955 GN=prpf38b PE=2 SV=1	4.83	0	27.652	21	10	17	10	501	59.4	10.37	7.08313e+07
High	Master Protein	B8JME6	Si:ch1073-126c3.2 OS=Danio rerio OX=7955 GN=si:ch1073-126c3.2 PE=4 SV=1	1.17	0	10.476	21	3	7	3	221	24.8	7.31	70800823
High	Master Protein	Q6NUT5	Heterogeneous nuclear ribonucleoprotein U-like 1 OS=Danio rerio OX=7955 GN=hnrnpul1 PE=1 SV=1	10.39	0	60.724	29	21	34	16	784	89	5.52	7.07777e+07
High	Master Protein	B2CQD3	Nucleoplasmin OS=Danio rerio OX=7955 GN=npm2b PE=1 SV=2	0.89	0	12.973	26	3	5	3	182	20.1	5	7.07715e+07
High	Master Protein	A2BHA3	creatine kinase OS=Danio rerio OX=7955 GN=ckma PE=1 SV=1	22.68	0	54.588	39	15	67	7	381	42.8	6.8	7.07025e+07
High	Master Protein	A7YY10	60S ribosomal protein L37a OS=Danio rerio OX=7955 GN=zgc:171772 PE=1 SV=1	2.52	0	13.994	49	4	11	4	92	10.2	10.3	7.05625e+07
High	Master Protein	A0A8M1PZ09	Interferon-induced protein 44 OS=Danio rerio OX=7955 GN=LOC795887 PE=1 SV=1	2.74	0	16.155	12	4	8	3	322	36.4	6.29	70454128
High	Master Protein	A0A8M2BLG1	Serpin B6 OS=Danio rerio OX=7955 GN=serpinb1l3 PE=1 SV=1	7.99	0	68.375	41	17	28	17	415	46.3	5.58	70423904
High	Master Protein	Q7ZT36	Parvalbumin OS=Danio rerio OX=7955 GN=pvalb3 PE=1 SV=1	3.17	0	18.354	46	5	8	2	109	11.5	4.64	70406946
High	Master Protein	Q6DGY8	Proteasome subunit alpha type OS=Danio rerio OX=7955 GN=psma6b PE=1 SV=1	14.57	0	62.02	61	16	48	3	246	27.4	6.37	70283008
High	Master Protein	A0A8M1RNE9	Coiled-coil domain-containing protein 180 isoform X1 OS=Danio rerio OX=7955 GN=ccdc180 PE=4 SV=1	12.4	0	108.826	25	35	44	34	1483	171.1	6.49	7.01741e+07
High	Master Protein	A0A2R8RU89	Cystatin 14b, tandem duplicate 2 OS=Danio rerio OX=7955 GN=cst14b.2 PE=1 SV=1	2.68	0	15.227	47	4	5	4	103	11.4	6.51	7.01011e+07
High	Master Protein	E7F5V3	Fatty acid synthase OS=Danio rerio OX=7955 GN=fasn PE=1 SV=2	21.89	0	171.608	27	52	79	52	2511	274	6.44	6.99693e+07
High	Master Protein	Q6PEI8	Adenine phosphoribosyltransferase OS=Danio rerio OX=7955 GN=aprt PE=1 SV=1	4.53	0	19.287	36	6	12	6	177	19.4	7.12	69968726
High	Master Protein	A0A8M3BCA8	Si:dkey-69o16.5 OS=Danio rerio OX=7955 GN=si:dkey-69o16.5 PE=1 SV=1	3.78	0	29.504	48	9	15	9	240	26.8	7.18	69911180
High	Master Protein	Q52PJ5	Dihydropyrimidinase-related protein 3 OS=Danio rerio OX=7955 GN=dpysl3 PE=2 SV=1	6.54	0	44.23	30	14	24	14	567	61.5	6.44	6.98889e+07
High	Master Protein	A0A2R8QC82	Cytochrome P450, family 8, subfamily B, polypeptide 3 OS=Danio rerio OX=7955 GN=cyp8b1.3 PE=3 SV=1	12.29	0	48.942	30	16	35	8	511	58.8	8.28	6.98595e+07
High	Master Protein	A5PN39	Crystallin, zeta (quinone reductase) OS=Danio rerio OX=7955 GN=cryz PE=1 SV=1	3.27	0	32.045	37	9	13	9	328	34.5	7.23	69844948
High	Master Protein	A0A8N7UUL3	Deleted in lung and esophageal cancer protein 1 isoform X1 OS=Danio rerio OX=7955 GN=dlec1 PE=4 SV=1	11.11	0	77.13	20	26	41	26	1702	186.8	5.97	6.97832e+07
High	Master Protein	A5PMC4	Lectin, mannose-binding 2 OS=Danio rerio OX=7955 GN=lman2 PE=1 SV=1	3.1	0	19.732	19	7	7	7	354	40.2	7.18	6.97688e+07
High	Master Protein	Q7T2A5	Eukaryotic translation initiation factor 3 subunit L OS=Danio rerio OX=7955 GN=eif3l PE=2 SV=1	10.79	0	63.266	33	19	32	19	576	68	6.46	6.96995e+07
High	Master Protein	Q7ZUG0	Small nuclear ribonucleoprotein E OS=Danio rerio OX=7955 GN=snrpe PE=3 SV=1	0.64	0	10.496	25	2	4	2	92	10.8	9.44	69541168
High	Master Protein	Q9I9N0	Death-associated protein-like 1 homolog OS=Danio rerio OX=7955 GN=dap1b PE=1 SV=1	0.84	0	11.654	24	3	4	3	109	12.1	10.61	69510192
High	Master Protein	A0A8M1RQR0	Cilia- and flagella-associated protein 221 OS=Danio rerio OX=7955 GN=cfap221 PE=4 SV=1	5.44	0	31.891	16	12	18	12	845	95.1	9.09	6.94421e+07
High	Master Protein	Q6PGY5	DnaJ homolog subfamily C member 21 OS=Danio rerio OX=7955 GN=dnajc21 PE=2 SV=1	3.56	0	26.834	12	8	11	8	545	62.7	5.15	6.93691e+07
High	Master Protein	Q6IQ57	Translocon-associated protein subunit delta OS=Danio rerio OX=7955 GN=ssr4 PE=1 SV=1	1.57	0	10.605	27	4	8	4	168	18.2	5.48	6.92392e+07
High	Master Protein	Q5U390	Zgc:92280 OS=Danio rerio OX=7955 GN=zmynd12 PE=2 SV=1	2.33	0	20.685	21	7	11	7	365	41.2	7.03	6.91322e+07
High	Master Protein	Q5SP90	Serine/threonine-protein phosphatase 4 regulatory subunit 3 OS=Danio rerio OX=7955 GN=smek1 PE=1 SV=1	8.5	0	52.577	18	14	23	12	818	93.7	4.89	6.91289e+07
High	Master Protein	F1QKA5	Coiled-coil-helix-coiled-coil-helix domain-containing protein 7 OS=Danio rerio OX=7955 GN=chchd7 PE=3 SV=1	3.74	0	16.097	49	4	9	4	88	10.2	8.94	6.90658e+07
High	Master Protein	Q5TYY2	Exocyst complex component Sec8 OS=Danio rerio OX=7955 GN=exoc4 PE=1 SV=1	11.47	0	99.325	33	30	43	30	968	109.6	6.77	6.90219e+07
High	Master Protein	A0A8M9Q814	Exocyst complex component OS=Danio rerio OX=7955 GN=exoc6b PE=1 SV=1	8.38	0	65.701	25	19	30	19	816	93.7	6.48	6.89979e+07
High	Master Protein	Q0D285	Transmembrane protein 141 OS=Danio rerio OX=7955 GN=tmem141 PE=2 SV=1	1.22	0	4.365	12	2	2	2	124	13.9	5.16	68975168
High	Master Protein	Q4V916	Farnesyl pyrophosphate synthase OS=Danio rerio OX=7955 GN=fdps PE=1 SV=1	3.48	0	28.159	31	10	12	10	356	40.8	5.81	68686116
High	Master Protein	Q7T2A0	Transformer 2 alpha homolog OS=Danio rerio OX=7955 GN=tra2a PE=1 SV=1	3.23	0	13.904	21	6	8	6	297	34.3	11.09	68560864
High	Master Protein	A0A8M1RSN4	Coiled-coil domain-containing protein 166 OS=Danio rerio OX=7955 GN=ccdc166 PE=1 SV=1	3.46	0	30.766	30	8	11	8	289	34	7.59	6.85475e+07
High	Master Protein	Q7ZUY1	Ankyrin repeat, SAM and basic leucine zipper domain-containing protein 1 OS=Danio rerio OX=7955 GN=asz1 PE=2 SV=1	4.3	0	28.872	24	9	19	9	480	52.6	5.24	68479268
High	Master Protein	Q8AYB8	Homeodomain-only protein OS=Danio rerio OX=7955 GN=hopx PE=3 SV=1	2.23	0	9.311	36	3	6	3	77	8.5	5.1	6.84098e+07
High	Master Protein	B3DID5	Coiled-coil domain-containing 96 OS=Danio rerio OX=7955 GN=cfap184 PE=1 SV=1	4.35	0	47.066	27	13	19	13	479	55.8	4.78	6.83362e+07
High	Master Protein	Q7ZW41	DNA-directed RNA polymerase II subunit RPB7 OS=Danio rerio OX=7955 GN=polr2g PE=2 SV=1	2.44	0	17.046	34	5	8	5	172	19.2	5.54	6.82613e+07
High	Master Protein	A9JRE2	Methylthioribose-1-phosphate isomerase OS=Danio rerio OX=7955 GN=mri1 PE=2 SV=1	3.65	0	25.63	22	7	9	7	353	38	5.69	6.82546e+07
High	Master Protein	A0A8M6YYE2	Coiled-coil domain-containing 77 OS=Danio rerio OX=7955 GN=ccdc77 PE=4 SV=1	6.1	0	37.366	31	13	19	13	466	55.2	7.87	68168860
High	Master Protein	Q6DKF0	Interferon-induced GTP-binding protein MxC OS=Danio rerio OX=7955 GN=mxc PE=2 SV=1	11.79	0	88.599	45	25	44	21	626	70.7	6.27	6.81435e+07
High	Master Protein	Q6DEN0	Ubiquitin-fold modifier-conjugating enzyme 1 OS=Danio rerio OX=7955 GN=ufc1 PE=2 SV=1	3.68	0	21.555	30	6	10	6	166	19.1	6.93	68142857
High	Master Protein	F1Q653	Protein tyrosine phosphatase, non-receptor type 23, a OS=Danio rerio OX=7955 GN=ptpn23a PE=1 SV=1	12.85	0	98.854	19	30	43	29	2003	220	6.9	6.81167e+07
High	Master Protein	A2BGU8	Neuronal-specific septin-3 OS=Danio rerio OX=7955 GN=septin3 PE=2 SV=1	3.79	0	32.34	32	10	14	8	361	40.6	7.55	6.80773e+07
High	Master Protein	Q7T358	Eukaryotic peptide chain release factor GTP-binding subunit OS=Danio rerio OX=7955 GN=gspt1l PE=1 SV=1	10.87	0	60.815	39	22	36	12	577	63.6	5.03	6.79586e+07
High	Master Protein	A0A0R4IMP0	Splicing factor U2AF subunit OS=Danio rerio OX=7955 GN=u2af2b PE=1 SV=1	3.26	0	28.033	24	9	15	2	480	54.2	8.51	67932825
High	Master Protein	Q5U3I7	Mevalonate kinase OS=Danio rerio OX=7955 GN=mvk PE=1 SV=1	4.28	0	23.363	20	8	11	8	396	42.7	6.52	67829051
High	Master Protein	A0A8M1RJN0	Uncharacterized protein C2orf81 homolog OS=Danio rerio OX=7955 GN=c20h2orf81 PE=4 SV=1	0.48	0	5.304	22	2	2	2	142	15.9	4.37	67821328
High	Master Protein	Q6PBX1	Peptidyl-prolyl cis-trans isomerase OS=Danio rerio OX=7955 GN=pin1 PE=1 SV=1	1	0	17.374	41	4	6	4	159	17.7	6.55	67704448
High	Master Protein	A0A8M6Z1R1	Mitochondrial import receptor subunit TOM40 homolog OS=Danio rerio OX=7955 GN=tomm40 PE=1 SV=1	3.24	0	18.035	21	6	14	6	360	38.1	7.55	67684417
High	Master Protein	Q6DEH9	17-beta-hydroxysteroid dehydrogenase 14 OS=Danio rerio OX=7955 GN=hsd17b14 PE=1 SV=1	4.04	0	17.425	25	7	10	7	271	29.1	5.49	6.76223e+07
High	Master Protein	Q7T378	RAB20, member RAS oncogene family OS=Danio rerio OX=7955 GN=rab20 PE=2 SV=1	1.54	0	13.331	20	4	5	4	223	24.6	5.48	67540736
High	Master Protein	Q90ZZ8	Aldehyde dehydrogenase OS=Danio rerio OX=7955 GN=aldh3a2a PE=1 SV=1	4.12	0	25.416	15	8	12	8	488	54.6	8.7	67506490
High	Master Protein	Q6ZM34	Vacuolar protein sorting-associated protein 35 OS=Danio rerio OX=7955 GN=vps35 PE=1 SV=2	9.7	0	76.786	31	22	34	22	831	95.2	5.44	6.75054e+07
High	Master Protein	Q08BB1	Elongation factor G, mitochondrial OS=Danio rerio OX=7955 GN=gfm1 PE=2 SV=1	10.99	0	60.626	30	21	34	21	745	82.7	6.6	6.73795e+07
High	Master Protein	Q6NZS4	RNA-splicing ligase RtcB homolog OS=Danio rerio OX=7955 GN=rtcb PE=2 SV=1	6.19	0	31.392	16	9	15	9	505	55.3	7.11	6.7322e+07
High	Master Protein	A0A8M2BKS9	Sodium/hydrogen exchanger OS=Danio rerio OX=7955 GN=slc9a1a PE=3 SV=1	2.3	0	16.612	11	7	8	7	766	85.3	7.49	67263054
High	Master Protein	A0A8M9PHU2	Leucine-rich repeat and guanylate kinase domain-containing protein isoform X1 OS=Danio rerio OX=7955 GN=lrguk PE=4 SV=1	8.49	0	49.23	27	16	21	16	739	82	6.62	67169032
High	Master Protein	Q7ZVX4	Ras-related protein Rab-14 OS=Danio rerio OX=7955 GN=rab14 PE=1 SV=1	8.46	0	49.345	65	13	30	2	215	23.9	6.21	67097604
High	Master Protein	A0A8M1RR62	Cilia- and flagella-associated protein 74 isoform X1 OS=Danio rerio OX=7955 GN=cfap74 PE=4 SV=1	9.39	0	70.423	16	23	40	23	1555	174.2	6.15	6.68843e+07
High	Master Protein	A0A8N7TEQ9	Sodium/potassium/calcium exchanger 2-like OS=Danio rerio OX=7955 GN=LOC571043 PE=3 SV=1	1.88	0	7.797	6	2	6	2	385	42.7	7.05	66872308
High	Master Protein	E7F125	Interferon-induced protein 44-like OS=Danio rerio OX=7955 GN=ifi44a1 PE=4 SV=1	7.52	0	39.404	35	12	21	12	294	32.8	6.01	66869870
High	Master Protein	Q498Q0	Inter-alpha (Globulin) inhibitor H3 OS=Danio rerio OX=7955 GN=itih3b.1 PE=2 SV=1	9.02	0	66.848	26	19	28	17	892	100	7.44	66813164
High	Master Protein	E7FDP4	Galactokinase 2 OS=Danio rerio OX=7955 GN=galk2 PE=1 SV=1	3.79	0	37.671	37	13	14	13	457	50	6.39	66720004
High	Master Protein	Q1LY62	Dual specificity mitogen-activated protein kinase kinase 2 OS=Danio rerio OX=7955 GN=map2k2a PE=1 SV=1	5.3	0	41.694	29	12	16	6	397	44	6.64	66684880
High	Master Protein	A2CF49	Serine/threonine-protein phosphatase 2A activator OS=Danio rerio OX=7955 GN=ptpa PE=1 SV=1	6.96	0	40.704	45	12	23	12	324	36.8	5.87	6.66031e+07
High	Master Protein	Q4V8U8	small monomeric GTPase OS=Danio rerio OX=7955 GN=rab27a PE=1 SV=1	4.62	0	16.462	31	6	11	4	222	25.1	5.5	66510130
High	Master Protein	E7F6D8	Zinc finger FYVE domain-containing protein OS=Danio rerio OX=7955 GN=zfyve16 PE=1 SV=2	10.03	0	75.468	23	23	37	23	1384	151	4.6	6.64715e+07
High	Master Protein	Q5D016	Prefoldin subunit 1 OS=Danio rerio OX=7955 GN=pfdn1 PE=2 SV=1	4.26	0	18.85	55	7	12	7	122	14	8.88	66366445
High	Master Protein	Q08C33	Isochorismatase domain-containing protein 1 OS=Danio rerio OX=7955 GN=isoc1 PE=2 SV=1	3.28	0	22.706	26	6	11	6	283	31.3	7.46	66350808
High	Master Protein	Q6PBT7	Mitochondrial import inner membrane translocase subunit TIM14 OS=Danio rerio OX=7955 GN=dnajc19 PE=3 SV=1	2.75	0	15.666	43	5	8	5	115	12.4	10.17	6.63129e+07
High	Master Protein	B0S794	Ankyrin repeat domain-containing protein 45 OS=Danio rerio OX=7955 GN=ankrd45 PE=2 SV=1	3.02	0	27.891	45	7	10	7	224	25.1	5.1	66229612
High	Master Protein	Q0P3U2	Aminoacyl tRNA synthase complex-interacting multifunctional protein 1 OS=Danio rerio OX=7955 GN=aimp1a PE=1 SV=1	2.46	0	14.634	23	6	8	6	315	34.5	8.92	66214946
High	Master Protein	Q568L9	Delta-aminolevulinic acid dehydratase OS=Danio rerio OX=7955 GN=alad PE=1 SV=1	6.19	0	37.593	41	11	18	11	331	36	7.12	6.61955e+07
High	Master Protein	Q6DRC4	Eukaryotic translation initiation factor 3 subunit G OS=Danio rerio OX=7955 GN=eif3g PE=1 SV=1	3.13	0	24.888	21	7	9	7	293	32.8	6.81	6.61908e+07
High	Master Protein	Q7T3D3	Guanine nucleotide-binding protein G(i) subunit alpha-1 OS=Danio rerio OX=7955 GN=gnai1 PE=1 SV=1	13.74	0	42.559	38	14	40	5	354	40.3	5.97	66179834
High	Master Protein	Q6NY77	4-hydroxy-2-oxoglutarate aldolase, mitochondrial OS=Danio rerio OX=7955 GN=zgc:77082 PE=2 SV=1	7.4	0	35.325	44	12	20	12	324	35.3	8.63	6.61795e+07
High	Master Protein	E7F0X5	Interferon-induced protein 44-like OS=Danio rerio OX=7955 GN=ifi44g PE=1 SV=1	6.33	0	42.748	35	11	22	11	370	39.1	6.62	65937744
High	Master Protein	Q6TGS6	Tyrosine--tRNA ligase, cytoplasmic OS=Danio rerio OX=7955 GN=yars1 PE=2 SV=2	9.99	0	59.537	39	20	30	20	529	59.5	6.24	6.59042e+07
High	Master Protein	Q7T3H1	Dynactin subunit 2 OS=Danio rerio OX=7955 GN=dctn2 PE=2 SV=1	4.22	0	38.7	38	11	15	11	405	44.6	5.08	6.58986e+07
High	Master Protein	F1Q8B0	Ag1 OS=Danio rerio OX=7955 GN=agr1 PE=1 SV=1	7.86	0	15.816	29	4	18	4	168	19.4	6.43	6.57382e+07
High	Master Protein	A1L248	SURF1-like protein OS=Danio rerio OX=7955 GN=surf1 PE=1 SV=1	0.73	0	5.847	6	2	2	2	309	35.4	9.61	65624724
High	Master Protein	A0A8M1N0S4	Enoyl-CoA delta isomerase 2, mitochondrial OS=Danio rerio OX=7955 GN=eci2 PE=1 SV=1	4.49	0	20.206	22	8	13	8	392	43.1	8.16	65618942
High	Master Protein	Q6NW90	Tubulin beta chain OS=Danio rerio OX=7955 GN=tubb5 PE=1 SV=1	358.3	0	177.963	56	28	948	4	444	49.6	4.89	65419298
High	Master Protein	B5DE31	Y-box-binding protein 1 OS=Danio rerio OX=7955 GN=ybx1 PE=1 SV=1	3.61	0	26.03	33	8	14	8	310	35	9.69	6.53779e+07
High	Master Protein	Q32PS5	GrpE protein homolog OS=Danio rerio OX=7955 GN=grpel1 PE=1 SV=1	12.21	0	44.312	56	13	34	13	217	23.9	7.9	6.53173e+07
High	Master Protein	A0A8M2B8T5	Serine/arginine-rich splicing factor 6a isoform X1 OS=Danio rerio OX=7955 GN=srsf6a PE=1 SV=1	6.05	0	29.582	20	10	15	3	400	44.8	11.53	65294902
High	Master Protein	B0BLY0	Exocyst complex component 5 OS=Danio rerio OX=7955 GN=exoc5 PE=1 SV=1	7.8	0	54.452	25	17	27	17	708	81.7	6.68	6.52716e+07
High	Master Protein	A0A0R4IN12	Ovomucoid-like OS=Danio rerio OX=7955 GN=spink2.4 PE=4 SV=1	1.75	0	7.46	39	3	6	3	76	8.4	6.93	65265132
High	Master Protein	Q6PH37	Cytosolic sulfotransferase 1 OS=Danio rerio OX=7955 GN=sult1st1 PE=1 SV=1	5.28	0	40.434	46	11	19	8	299	35	6.06	6.51787e+07
High	Master Protein	Q6DBY2	N-alpha-acetyltransferase 50 OS=Danio rerio OX=7955 GN=naa50 PE=1 SV=1	3.98	0	24.161	48	8	15	8	168	19.2	8.51	6.51279e+07
High	Master Protein	E9QC42	Vesicle-associated membrane protein 7 OS=Danio rerio OX=7955 GN=sybl1 PE=1 SV=1	3.04	0	21.176	36	7	14	7	220	24.8	8.44	65049332
High	Master Protein	A0JMK7	CD99 molecule precursor OS=Danio rerio OX=7955 GN=cd99 PE=1 SV=1	3.62	0	18.98	32	6	12	6	219	22.9	4.83	65010468
High	Master Protein	F1QGU0	Glycerol-3-phosphate phosphatase OS=Danio rerio OX=7955 GN=pgp PE=1 SV=1	1.71	0	17.812	25	6	8	6	306	33.3	5.4	64708592
High	Master Protein	A3KQH2	Dynein regulatory complex protein 9 OS=Danio rerio OX=7955 GN=iqcg PE=1 SV=2	8.8	0	47.49	36	15	26	15	346	40.6	9.17	64567832
High	Master Protein	Q6DH61	Iron-sulfur protein NUBPL OS=Danio rerio OX=7955 GN=nubpl PE=1 SV=1	4.71	0	29.212	37	8	16	8	327	35.4	9.14	64531932
High	Master Protein	Q6NY81	EH-domain containing 1a isoform X1 OS=Danio rerio OX=7955 GN=ehd1a PE=1 SV=1	17.36	0	89.035	40	23	64	11	533	60.2	6.74	6.45223e+07
High	Master Protein	Q7SZR9	Methylosome protein WDR77 OS=Danio rerio OX=7955 GN=wdr77 PE=1 SV=1	5.32	0	34.117	42	10	18	10	319	35.1	6.3	6.45173e+07
High	Master Protein	A0A0R4IX64	Si:ch73-132f6.5 OS=Danio rerio OX=7955 GN=lratb.1 PE=1 SV=1	2.71	0	23.101	16	9	12	9	679	73.4	7.58	64454648
High	Master Protein	B1WB98	non-specific serine/threonine protein kinase OS=Danio rerio OX=7955 GN=stk26 PE=1 SV=1	6.88	0	45.234	38	13	18	9	412	46.3	5.68	6.44026e+07
High	Master Protein	F1QLP5	Breast carcinoma-amplified sequence 1 isoform X2 OS=Danio rerio OX=7955 GN=cb604 PE=4 SV=1	3.19	0	22.734	16	8	12	8	519	56.9	4.92	6.43794e+07
High	Master Protein	A4FUM1	Septin-8-B OS=Danio rerio OX=7955 GN=sept8b PE=2 SV=1	21.11	0	64.749	31	17	58	8	423	49.1	5.96	6.43722e+07
High	Master Protein	A0A8M1RRK3	Uncharacterized protein C8orf74 homolog OS=Danio rerio OX=7955 GN=si:dkey-100n19.2 PE=4 SV=1	4.57	0	46.685	49	12	17	12	279	32.1	8.16	64357736
High	Master Protein	A0A8N7TE76	Complement receptor type 1 OS=Danio rerio OX=7955 GN=rca2.2 PE=4 SV=1	4.39	0	30.311	33	10	21	9	392	42.9	7.3	6.43507e+07
High	Master Protein	E7F1Z3	Si:ch211-175m2.5 OS=Danio rerio OX=7955 GN=si:ch211-175m2.5 PE=1 SV=1	3.96	0	17.886	24	6	11	6	241	27.2	8.18	6.42992e+07
High	Master Protein	Q6DC82	Iron-sulfur cluster assembly enzyme ISCU, mitochondrial OS=Danio rerio OX=7955 GN=si:ch211-191d15.2 PE=2 SV=1	2.39	0	14.728	36	6	6	6	165	17.8	8.43	6.41528e+07
High	Master Protein	A0A8M2BI88	Fatty acid-binding protein, intestinal isoform X1 OS=Danio rerio OX=7955 GN=fabp2 PE=1 SV=1	1.81	0	12.913	22	4	5	4	183	21	9.32	64144348
High	Master Protein	Q6NYG2	Calcyclin-binding protein OS=Danio rerio OX=7955 GN=cacybp PE=1 SV=1	1.84	0	14.695	32	6	6	6	227	26.2	8.15	63767638
High	Master Protein	Q6DEJ0	RAB35, member RAS oncogene family OS=Danio rerio OX=7955 GN=rab35b PE=1 SV=1	19.03	0	35.587	50	10	52	4	201	22.9	8.29	6.33891e+07
High	Master Protein	A0A8M2B4I2	Pre-mRNA-processing factor 8 OS=Danio rerio OX=7955 GN=prpf8 PE=1 SV=1	24.47	0	165.55	26	56	90	56	2342	274.2	8.84	63353576
High	Master Protein	Q802F3	Selenoprotein F OS=Danio rerio OX=7955 GN=selenof PE=2 SV=2	3.78	0	20.959	35	5	11	5	153	17.2	4.91	63335084
High	Master Protein	A0A8M9P612	Cullin-2 OS=Danio rerio OX=7955 GN=cul2 PE=1 SV=1	16.28	0	103.886	44	35	51	35	745	86.9	7.15	6.33166e+07
High	Master Protein	F6NZ76	Mitochondrial import receptor subunit TOM5 homolog OS=Danio rerio OX=7955 GN=tomm5 PE=1 SV=1	1.58	0.001	3.783	27	2	3	2	51	6	9.47	63235392
High	Master Protein	Q5XJ51	ADP-ribosylation factor-like protein 2 OS=Danio rerio OX=7955 GN=arl2 PE=1 SV=1	8.22	0	29.679	41	8	20	8	184	20.7	6.93	6.32284e+07
High	Master Protein	Q5XJA4	Aminomethyltransferase OS=Danio rerio OX=7955 GN=amt PE=1 SV=1	6.27	0	36.057	34	12	16	12	409	44.7	8.75	63222928
High	Master Protein	Q6WFZ4	Metaxin-2 OS=Danio rerio OX=7955 GN=mtx2 PE=1 SV=1	3.83	0	25.9	29	7	11	7	274	30.8	5.64	6.32156e+07
High	Master Protein	B0S784	Receptor expression-enhancing protein OS=Danio rerio OX=7955 GN=zgc:101744 PE=1 SV=1	1.6	0	16.344	25	4	5	4	184	20.9	7.08	63180052
High	Master Protein	Q6NZR9	NudC domain containing 3 OS=Danio rerio OX=7955 GN=nudcd3 PE=1 SV=1	8.16	0	57.63	53	16	26	16	344	38.5	4.92	6.31233e+07
High	Master Protein	Q6P298	Cytosolic Fe-S cluster assembly factor nubp1 OS=Danio rerio OX=7955 GN=nubp1 PE=2 SV=2	4.59	0	24.094	32	8	16	8	321	34.1	5.4	6.30563e+07
High	Master Protein	Q7SXE9	NADH dehydrogenase [ubiquinone] 1 alpha subcomplex subunit 11 OS=Danio rerio OX=7955 GN=ndufa11 PE=1 SV=1	1.3	0	11.265	36	3	8	3	135	14.1	8.16	63050384
High	Master Protein	E7FAV9	RNA helicase OS=Danio rerio OX=7955 GN=mov10a PE=1 SV=1	6.57	0	57.564	25	21	25	19	1001	113.9	8.87	6.30408e+07
High	Master Protein	E2FHP4	Complement factor H OS=Danio rerio OX=7955 GN=cfh PE=1 SV=1	10.95	0	72.032	28	22	37	20	901	101.5	5.91	6.29066e+07
High	Master Protein	B0S5R1	Centrosomal protein POC5 OS=Danio rerio OX=7955 GN=poc5 PE=3 SV=1	5.17	0	42.761	29	15	22	15	567	63.6	8.59	6.27846e+07
High	Master Protein	Q6DC20	ADP-ribosylation factor OS=Danio rerio OX=7955 GN=arf4a PE=1 SV=1	17.58	0	41.931	64	10	49	4	180	20.5	6.19	6.26747e+07
High	Master Protein	Q803H4	Histone H3-like centromeric protein A OS=Danio rerio OX=7955 GN=cenpa PE=1 SV=1	2.48	0	15.441	30	5	11	5	145	16.7	11.85	6.26449e+07
High	Master Protein	Q4VBR8	Proteasome subunit alpha type OS=Danio rerio OX=7955 GN=psma2a PE=2 SV=1	5.6	0	44.743	50	11	28	2	234	25.9	6.35	62567188
High	Master Protein	A0A8M6Z0M1	Uncharacterized protein C1orf228 homolog isoform X1 OS=Danio rerio OX=7955 GN=armh1 PE=4 SV=1	3.36	0	29.47	26	9	12	9	410	46.4	6.15	62529894
High	Master Protein	A0A8M9PT70	ATP-binding cassette sub-family G member 2 isoform X1 OS=Danio rerio OX=7955 GN=abcg2a PE=3 SV=1	2.71	0	14.431	8	5	7	5	644	71.4	8.72	6.2308e+07
High	Master Protein	Q6IQE5	ATPase GET3 OS=Danio rerio OX=7955 GN=get3 PE=1 SV=1	4.68	0	18.509	27	7	16	7	341	38.3	5.01	62230695
High	Master Protein	B1H1M3	Pyridoxal phosphate homeostasis protein OS=Danio rerio OX=7955 GN=plpbp PE=1 SV=1	2.68	0	25.405	37	9	10	9	283	31.7	8.22	6.20983e+07
High	Master Protein	Q08BL7	Glycerate kinase OS=Danio rerio OX=7955 GN=glyctk PE=2 SV=1	4.81	0	50.76	40	16	24	16	502	52.6	6.07	6.20518e+07
High	Master Protein	A0A0R4IMS9	DNA-directed RNA polymerase subunit OS=Danio rerio OX=7955 GN=polr2a PE=1 SV=1	16.3	0	132.381	27	46	61	46	1965	216.7	7.5	61909304
High	Master Protein	F1QF69	Heme-binding protein 2 OS=Danio rerio OX=7955 GN=soul5 PE=3 SV=2	4.02	0	17.034	29	6	10	6	216	24.2	5.62	6.19068e+07
High	Master Protein	Q6NV24	Prostamide/prostaglandin F synthase OS=Danio rerio OX=7955 GN=prxl2b PE=2 SV=1	3.58	0	28.42	56	8	15	8	201	21.8	7.71	6.18643e+07
High	Master Protein	Q7SY59	small monomeric GTPase OS=Danio rerio OX=7955 GN=rap2b PE=1 SV=1	4.51	0	20.261	29	6	11	4	182	20.3	4.81	6.18523e+07
High	Master Protein	Q6P5J2	Complement component 8, gamma polypeptide OS=Danio rerio OX=7955 GN=c8g PE=2 SV=1	1.67	0	7.496	8	2	3	2	209	24.1	8.78	61826908
High	Master Protein	Q5RHZ6	tRNA N6-adenosine threonylcarbamoyltransferase OS=Danio rerio OX=7955 GN=osgep PE=2 SV=1	6.51	0	35.852	37	12	19	12	335	36.7	5.68	6.18149e+07
High	Master Protein	A0A8M6Z0G5	Uncharacterized protein col6a3 isoform X1 OS=Danio rerio OX=7955 GN=col6a3 PE=1 SV=1	7.81	0	70.012	26	24	32	24	10986	1203.4	7.31	61749920
High	Master Protein	A8WFV1	Heat shock protein 75 kDa, mitochondrial OS=Danio rerio OX=7955 GN=trap1 PE=1 SV=1	20.74	0	62.204	32	21	54	20	719	82.1	7.01	6.14727e+07
High	Master Protein	Q5XIZ6	Glycerol-3-phosphate dehydrogenase 1-like protein OS=Danio rerio OX=7955 GN=gpd1l PE=2 SV=1	7.69	0	48.776	55	16	24	14	351	38.3	5.62	6.1401e+07
High	Master Protein	Q8AWD4	Tax1-binding protein 3 OS=Danio rerio OX=7955 GN=tax1bp3 PE=1 SV=1	0.75	0	8.154	30	3	3	3	125	13.9	9.07	61370342
High	Master Protein	A4QNV6	Uncharacterized protein LOC559822 OS=Danio rerio OX=7955 GN=zgc:162184 PE=2 SV=1	4.81	0	29.701	22	9	14	9	514	58.7	7.66	61349720
High	Master Protein	A0A8M6Z1K7	WD repeat-containing protein on Y chromosome-like isoform X1 OS=Danio rerio OX=7955 GN=wdr95 PE=4 SV=1	12.19	0	70.991	27	25	35	25	1052	119.3	6.89	6.1279e+07
High	Master Protein	Q6PBR5	V-type proton ATPase subunit G OS=Danio rerio OX=7955 GN=atp6v1g1 PE=1 SV=1	2.36	0	17.917	38	4	8	4	118	13.3	9.5	61177926
High	Master Protein	Q504I6	Replication factor A protein 2 OS=Danio rerio OX=7955 GN=rpa2 PE=1 SV=1	2.86	0	23.946	41	8	13	8	271	29.2	5.59	6.10275e+07
High	Master Protein	A0A8M1NIR5	Glutathione peroxidase OS=Danio rerio OX=7955 GN=gpx3 PE=3 SV=1	4.65	0	15.81	27	5	13	5	222	24.9	6.87	6.10218e+07
High	Master Protein	A0A8M1QLM0	Saxitoxin and tetrodotoxin-binding protein 2-like OS=Danio rerio OX=7955 GN=LOC795897 PE=4 SV=1	1.06	0	12.061	15	2	3	2	190	21.3	4.92	60914443
High	Master Protein	Q803F5	Adipocyte plasma membrane-associated protein OS=Danio rerio OX=7955 GN=apmap PE=2 SV=1	3.76	0	28.309	31	9	16	9	415	46.7	7.27	6.08984e+07
High	Master Protein	A0A8M6YY49	Ig kappa-b4 chain C region OS=Danio rerio OX=7955 GN=igic1s1 PE=1 SV=1	1	0	7.97	42	3	4	3	135	14.5	7.84	60847728
High	Master Protein	Q6DC31	Trafficking protein particle complex subunit OS=Danio rerio OX=7955 GN=trappc3 PE=1 SV=1	3.16	0	16.349	34	6	7	6	180	20.4	4.96	60693827
High	Master Protein	Q6P001	Dehydrogenase/reductase (SDR family) member 13-like 1 OS=Danio rerio OX=7955 GN=dhrs13l1 PE=1 SV=1	6.47	0	34.678	37	12	24	11	318	34.7	8.24	6.06935e+07
High	Master Protein	Q1ECV2	Family with sequence similarity 102 member Ba OS=Danio rerio OX=7955 GN=eeig2a PE=2 SV=1	5.23	0	34.933	36	9	22	8	353	38.6	8.5	60481242
High	Master Protein	Q503Y4	Esterase OVCA2 OS=Danio rerio OX=7955 GN=ovca2 PE=2 SV=1	2.33	0	9.237	11	3	7	3	227	25.3	6.42	60472082
High	Master Protein	A2THY5	Metaxin OS=Danio rerio OX=7955 GN=mtx1a PE=1 SV=1	3.85	0	29.694	28	8	11	7	319	35.8	5.88	6.04347e+07
High	Master Protein	Q7ZW96	Alpha-2-macroglobulin receptor-associated protein OS=Danio rerio OX=7955 GN=lrpap1 PE=1 SV=1	5.55	0	34.442	31	11	17	11	331	39.4	7.18	60400066
High	Master Protein	Q8JGR3	Adenylosuccinate synthetase OS=Danio rerio OX=7955 GN=adssl PE=1 SV=1	8.74	0	57.883	40	16	28	14	462	50.6	7.68	60143392
High	Master Protein	E7F7J1	Adrenodoxin OS=Danio rerio OX=7955 GN=fdx1 PE=1 SV=1	1.18	0	5.038	10	2	3	2	175	19.3	5.43	60141232
High	Master Protein	Q6DG42	non-specific serine/threonine protein kinase OS=Danio rerio OX=7955 GN=pak2a PE=1 SV=1	12.44	0	69.717	47	21	48	9	517	57.3	6.06	6.01391e+07
High	Master Protein	F1R0Z8	Prefoldin subunit 4 OS=Danio rerio OX=7955 GN=pfdn4 PE=1 SV=1	3.33	0	22.899	44	6	14	6	135	15.1	4.53	6.0061e+07
High	Master Protein	F1QYJ6	Sulfotransferase 6B1 OS=Danio rerio OX=7955 GN=sult6b1 PE=1 SV=1	4.54	0	16.091	21	7	15	7	296	34	6.65	60051754
High	Master Protein	Q6NUX4	Leukotriene A(4) hydrolase OS=Danio rerio OX=7955 GN=lta4h PE=1 SV=1	4.64	0	42.398	19	11	16	11	611	69.1	6.62	6.00138e+07
High	Master Protein	A0A8M9Q8L1	Annexin OS=Danio rerio OX=7955 GN=anxa1d PE=1 SV=1	6.12	0	47.704	39	14	22	8	340	38.1	6.92	59934139
High	Master Protein	B8XY56	Ribonuclease T2 OS=Danio rerio OX=7955 GN=rnaset2 PE=2 SV=1	3.39	0	17.731	20	5	8	5	240	27.4	6.15	59675608
High	Master Protein	Q6NW98	Achalasia, adrenocortical insufficiency, alacrimia OS=Danio rerio OX=7955 GN=aaas PE=1 SV=1	1.82	0	19.271	17	5	9	5	499	54	6.55	5.96566e+07
High	Master Protein	Q6DH49	DnaJ (Hsp40) homolog, subfamily C, member 9 OS=Danio rerio OX=7955 GN=dnajc9 PE=1 SV=1	8.26	0	36.07	50	10	26	10	252	29.2	5.44	5.96124e+07
High	Master Protein	F1Q5H4	UDP-glucose 4-epimerase OS=Danio rerio OX=7955 GN=gale PE=1 SV=1	4.05	0	15.919	15	5	9	5	350	38.8	6.74	5.95919e+07
High	Master Protein	Q803U6	Aquaporin-3 OS=Danio rerio OX=7955 GN=aqp3a PE=2 SV=1	1.92	0	18.456	17	5	9	5	296	32.2	6.2	59534449
High	Master Protein	Q6DBS8	Complement factor D (adipsin) OS=Danio rerio OX=7955 GN=cfd PE=1 SV=2	2.76	0	21.189	34	6	11	6	249	27.2	7.44	5.94544e+07
High	Master Protein	A0A0R4IS70	Purine-rich element binding protein B-like OS=Danio rerio OX=7955 GN=purba PE=1 SV=1	4.59	0	21.205	21	7	11	5	317	34.1	5.69	59362126
High	Master Protein	Q7ZWA7	Mitochondrial dicarboxylate carrier OS=Danio rerio OX=7955 GN=slc25a10b PE=1 SV=1	1.95	0	16.696	19	5	9	5	286	31.6	9.5	59203650
High	Master Protein	Q9PUB8	Zinc transporter Slc39a7 OS=Danio rerio OX=7955 GN=slc39a7 PE=2 SV=2	3.47	0	14.797	6	5	9	5	444	47.4	6.99	5.91916e+07
High	Master Protein	Q9I9E5	Small nuclear ribonucleoprotein-associated protein OS=Danio rerio OX=7955 GN=snrpb PE=1 SV=1	4.34	0	15.546	19	5	10	5	239	24.4	11.19	5.91902e+07
High	Master Protein	A0A2R8Q9G7	Myosin Ic, paralog b OS=Danio rerio OX=7955 GN=myo1cb PE=1 SV=1	17	0	105.905	32	31	51	26	1068	122.6	8.97	5.90766e+07
High	Master Protein	A0A8M9PVH7	ABC transporter G family member 20 isoform X1 OS=Danio rerio OX=7955 GN=abch1 PE=4 SV=1	0.64	0.001	3.829	3	2	2	2	713	78.8	8.27	59023360
High	Master Protein	Q6IQQ7	Lumican OS=Danio rerio OX=7955 GN=lum PE=1 SV=1	8.55	0	33.935	26	10	17	10	344	38.2	5.72	58929430
High	Master Protein	Q6P122	dynamin GTPase OS=Danio rerio OX=7955 GN=dnm2b PE=1 SV=1	21.54	0	107.518	34	33	56	12	856	96.1	7.14	58833054
High	Master Protein	A0A8M1P3K2	N-acetylglucosaminylphosphatidylinositol deacetylase OS=Danio rerio OX=7955 GN=pigl PE=1 SV=1	1.81	0	16.191	20	5	12	5	291	33.1	8.65	58820668
High	Master Protein	E7FE40	Nuclear envelope integral membrane protein 1 OS=Danio rerio OX=7955 GN=nemp1 PE=3 SV=1	3.03	0	13.792	9	6	9	6	446	51.7	6.62	58771065
High	Master Protein	Q7ZW25	Charged multivesicular body protein 2a OS=Danio rerio OX=7955 GN=chmp2a PE=2 SV=1	5.02	0	25.47	35	8	13	8	220	25.1	5.67	58762468
High	Master Protein	A0A8M2BDY0	Poly [ADP-ribose] polymerase OS=Danio rerio OX=7955 GN=parp142.2 PE=3 SV=1	1.16	0	7.696	2	3	3	3	1377	153	6.95	58759964
High	Master Protein	Q6GMH1	Drebrin-like OS=Danio rerio OX=7955 GN=dbnla PE=1 SV=1	1.92	0	15.668	12	5	6	5	496	55.9	5.03	5.87024e+07
High	Master Protein	Q9PUE4	Coatomer subunit gamma-2 OS=Danio rerio OX=7955 GN=copg2 PE=2 SV=2	7.72	0	65.196	28	20	30	20	873	97.5	5.67	58655640
High	Master Protein	B0R0T1	von Willebrand factor A domain-containing protein 8 OS=Danio rerio OX=7955 GN=vwa8 PE=3 SV=1	14.8	0	112.733	22	36	50	36	1896	211.8	6.92	58619276
High	Master Protein	Q6PGY8	Exocyst complex component 2 OS=Danio rerio OX=7955 GN=exoc2 PE=1 SV=1	12.03	0	88.422	32	28	43	28	918	103.3	6.65	5.85678e+07
High	Master Protein	A0A8M9Q686	Catenin delta-1 isoform X1 OS=Danio rerio OX=7955 GN=ctnnd1 PE=1 SV=1	9.7	0	64.111	28	22	30	22	950	105.3	6.76	5.84387e+07
High	Master Protein	A1A5V7	Transmembrane protein 41B OS=Danio rerio OX=7955 GN=tmem41b PE=2 SV=1	1.53	0	10.706	12	3	6	3	282	31.5	9.09	58427526
High	Master Protein	A0A8M9P642	Villin-like protein isoform X1 OS=Danio rerio OX=7955 GN=vill PE=3 SV=1	9.38	0	61.826	28	21	30	21	910	101.4	6.76	58249625
High	Master Protein	A0A8M9PAQ3	Succinate--CoA ligase [GDP-forming] subunit beta, mitochondrial OS=Danio rerio OX=7955 GN=suclg2 PE=1 SV=1	8.81	0	50.492	41	17	25	17	453	48.5	5.43	58225224
High	Master Protein	Q803U8	Serine/arginine-rich splicing factor 11 OS=Danio rerio OX=7955 GN=srsf11 PE=1 SV=1	6.66	0	24.648	19	7	23	7	461	52.1	10.74	58224868
High	Master Protein	A0A8M9Q418	Palmitoyl-protein thioesterase ABHD10, mitochondrial OS=Danio rerio OX=7955 GN=abhd10b PE=1 SV=1	5.55	0	20.699	16	5	20	4	289	31.9	7.12	5.81514e+07
High	Master Protein	B3DHH8	Hypothetical LOC100006761 OS=Danio rerio OX=7955 GN=LOC100006761 PE=2 SV=1	6.33	0	40.436	39	15	26	7	443	48.3	10.01	58134402
High	Master Protein	Q6P6X9	Nucleoporin NUP35 OS=Danio rerio OX=7955 GN=nup35 PE=1 SV=1	5.29	0	29.309	30	9	17	9	308	32.9	8.5	5.79597e+07
High	Master Protein	F1R6I2	Granulin b OS=Danio rerio OX=7955 GN=grnb PE=3 SV=1	1.4	0	10.32	8	5	5	5	729	78.3	5.88	57653596
High	Master Protein	Q7ZVC4	Charged multivesicular body protein 4b OS=Danio rerio OX=7955 GN=chmp4b PE=2 SV=1	4.71	0	26.27	36	9	14	6	220	24.8	4.79	57637438
High	Master Protein	Q5U3U2	RAB22A, member RAS oncogene family OS=Danio rerio OX=7955 GN=rab22a PE=1 SV=1	6.28	0	31.347	67	10	18	8	196	21.9	7.27	5.75372e+07
High	Master Protein	A0A8M2BKB4	Protein transport protein Sec31A isoform X1 OS=Danio rerio OX=7955 GN=sec31b PE=1 SV=1	4.91	0	37.035	14	14	17	12	1174	127	6.51	5.75171e+07
High	Master Protein	A0A8M9Q784	Calponin OS=Danio rerio OX=7955 GN=cnn2 PE=1 SV=1	4.35	0	16.662	15	5	9	4	337	37.2	6.64	5.74524e+07
High	Master Protein	Q6PBX5	Acireductone dioxygenase OS=Danio rerio OX=7955 GN=adi1 PE=2 SV=2	5.71	0	27.336	45	8	15	8	181	21.4	5.05	57424996
High	Master Protein	F1R3F7	Complement component 1 Q subcomponent-binding protein, mitochondrial OS=Danio rerio OX=7955 GN=c1qbp PE=1 SV=1	3.24	0	22.845	27	5	16	5	270	30	4.78	5.74202e+07
High	Master Protein	A0A8M1N4C3	Replication factor C subunit 2 OS=Danio rerio OX=7955 GN=rfc2 PE=1 SV=1	5.21	0	31.297	41	12	20	12	353	39.5	5.99	5.73454e+07
High	Master Protein	Q6NYM8	Hydroxyacid-oxoacid transhydrogenase, mitochondrial OS=Danio rerio OX=7955 GN=adhfe1 PE=1 SV=1	3.64	0	26.895	27	9	16	9	471	50.6	8.05	5.73095e+07
High	Master Protein	Q32LR4	Protein O-glucosyltransferase 1 OS=Danio rerio OX=7955 GN=poglut1 PE=1 SV=1	8.15	0	44.883	33	12	23	12	389	45.6	8.18	57258132
High	Master Protein	A0A8M9PJQ9	threonine--tRNA ligase OS=Danio rerio OX=7955 GN=tars2 PE=1 SV=1	7.38	0	70.295	36	20	29	20	687	77.1	7.17	5.72136e+07
High	Master Protein	F6P6X1	YLP motif-containing 1 OS=Danio rerio OX=7955 GN=ylpm1 PE=1 SV=1	11	0	61.46	15	21	30	21	1850	206.8	6.11	57055850
High	Master Protein	A0A8M3AKU3	ubiquitinyl hydrolase 1 OS=Danio rerio OX=7955 GN=usp34 PE=1 SV=1	15.71	0	117.61	12	38	52	38	3624	410.5	5.52	57039412
High	Master Protein	Q6AXK4	BRISC and BRCA1-A complex member 1 OS=Danio rerio OX=7955 GN=babam1 PE=1 SV=2	1.16	0	11.161	11	4	5	4	370	40.9	4.96	57024532
High	Master Protein	Q6DI06	Mitochondrial import inner membrane translocase subunit Tim10 OS=Danio rerio OX=7955 GN=timm10 PE=3 SV=1	2.48	0	21.662	56	7	9	7	88	9.9	6.29	5.68949e+07
High	Master Protein	A4JYM0	Uncharacterized protein LOC100007529 precursor OS=Danio rerio OX=7955 GN=si:dkey-222p3.1 PE=2 SV=1	1.91	0	11.181	25	3	5	3	163	18.4	6.52	56767366
High	Master Protein	Q802Z5	Non-POU domain-containing octamer-binding protein OS=Danio rerio OX=7955 GN=nono PE=1 SV=1	5.17	0	35.716	31	13	18	12	441	50.4	8.46	5.67185e+07
High	Master Protein	Q6NWG1	Leucine-rich repeat-containing protein 59 OS=Danio rerio OX=7955 GN=lrrc59 PE=2 SV=1	3.94	0	27.871	39	10	12	10	314	35.9	9.07	5.6536e+07
High	Master Protein	A0A8M1NHL5	Serpin peptidase inhibitor OS=Danio rerio OX=7955 GN=wu:fb68e04 PE=3 SV=1	14.51	0	57.612	44	17	38	7	410	47	5.14	5.64883e+07
High	Master Protein	Q7SXK8	DnaJ (Hsp40) homolog, subfamily A, member 3B OS=Danio rerio OX=7955 GN=dnaja3b PE=2 SV=1	6.22	0	40.556	31	12	20	12	474	52.5	9.07	5.64861e+07
High	Master Protein	Q803K3	Heterogeneous nuclear ribonucleoprotein A1 OS=Danio rerio OX=7955 GN=hnrnpa1b PE=1 SV=1	5.71	0	32.016	21	9	16	7	422	42.6	8.84	56480112
High	Master Protein	Q8AW06	Replication factor C (Activator 1) 3 OS=Danio rerio OX=7955 GN=rfc3 PE=1 SV=1	7.59	0	42.312	38	13	22	13	356	40.3	8.51	5.64326e+07
High	Master Protein	Q5RI59	Novel protein OS=Danio rerio OX=7955 GN=si:ch211-240l19.6 PE=1 SV=1	2.51	0	5.672	28	3	6	3	135	15.2	7.8	56416599
High	Master Protein	P79732	Ribonucleoside-diphosphate reductase large subunit OS=Danio rerio OX=7955 GN=rrm1 PE=2 SV=1	8.16	0	47.241	18	16	26	16	794	89.8	6.76	5.64039e+07
High	Master Protein	A1L1S8	Mannosyl-oligosaccharide glucosidase OS=Danio rerio OX=7955 GN=mogs PE=1 SV=1	1.96	0	11.952	8	5	8	5	841	96.2	8.78	56334086
High	Master Protein	B3DGI9	Mitochondrial import inner membrane translocase subunit OS=Danio rerio OX=7955 GN=timm8b PE=1 SV=1	1.98	0	12.119	54	5	6	5	95	10.7	5.8	5.63094e+07
High	Master Protein	A0A8M9PQ11	Ankyrin repeat and MYND domain-containing protein 1 OS=Danio rerio OX=7955 GN=ankmy1 PE=4 SV=1	3.27	0	34.564	14	11	14	11	994	112.1	5.87	5.62399e+07
High	Master Protein	A0A8M1P5S0	Cytidine deaminase OS=Danio rerio OX=7955 GN=cdaa PE=3 SV=1	1.82	0	14.624	36	5	7	5	139	15.3	6.09	56167512
High	Master Protein	A0A8M9Q8S4	Alpha-1-antiproteinase 2-like OS=Danio rerio OX=7955 GN=si:ch211-186e20.7 PE=3 SV=1	6.78	0	31.664	18	8	21	2	410	47.1	6.92	56134468
High	Master Protein	E3NZ06	10-formyltetrahydrofolate dehydrogenase OS=Danio rerio OX=7955 GN=aldh1l1 PE=1 SV=1	17.28	0	109.038	43	34	60	32	903	100.1	6.3	5.5996e+07
High	Master Protein	Q504C3	SAP domain-containing ribonucleoprotein OS=Danio rerio OX=7955 GN=sarnp PE=1 SV=1	1.76	0	12.937	15	5	7	5	204	22.6	8.03	55980136
High	Master Protein	Q32LQ4	Betaine--homocysteine S-methyltransferase 1 OS=Danio rerio OX=7955 GN=bhmt PE=2 SV=1	3.32	0	29.546	33	8	12	8	400	44	7.09	5.5935e+07
High	Master Protein	A0A286Y9F1	Clathrin light chain OS=Danio rerio OX=7955 GN=cltb PE=3 SV=1	6.9	0	14.496	21	6	15	4	226	25.3	4.69	55875809
High	Master Protein	Q803W1	Secernin-3 OS=Danio rerio OX=7955 GN=scrn3 PE=2 SV=1	7.14	0	40.842	40	14	29	14	417	46.9	5.11	5.57785e+07
High	Master Protein	A0A0R4IUU4	NEDD8-conjugating enzyme Ubc12 OS=Danio rerio OX=7955 GN=si:ch1073-205c8.3 PE=1 SV=1	2.5	0	17.167	35	6	8	6	185	20.9	7.75	55655103
High	Master Protein	A0A0R4IVA6	1-phosphatidylinositol 4,5-bisphosphate phosphodiesterase OS=Danio rerio OX=7955 GN=plcb3 PE=1 SV=2	3.92	0	34.257	11	12	13	11	1245	141.8	6.71	55625433
High	Master Protein	A0A8M2BDG6	High density lipoprotein-binding protein a OS=Danio rerio OX=7955 GN=hdlbpa PE=1 SV=1	8.51	0	68.577	22	24	30	22	1272	141.3	6.79	5.56238e+07
High	Master Protein	Q6IQ86	Probable protein BRICK1 OS=Danio rerio OX=7955 GN=brk1 PE=3 SV=1	4.51	0	21.134	55	5	10	5	75	8.7	5.45	5.56131e+07
High	Master Protein	Q6TGT9	Serine and arginine-rich-splicing factor 5a OS=Danio rerio OX=7955 GN=srsf5a PE=1 SV=1	3.39	0	29.902	24	8	12	6	259	29.6	11.15	5.56049e+07
High	Master Protein	Q6PEJ2	AP complex subunit sigma OS=Danio rerio OX=7955 GN=ap2s1 PE=1 SV=1	2.34	0	11.078	28	4	9	4	142	17	6.18	55597258
High	Master Protein	Q6DHD6	Aldose 1-epimerase OS=Danio rerio OX=7955 GN=galm PE=1 SV=1	3.32	0	25.844	27	7	12	7	342	37.4	6.28	5.55286e+07
High	Master Protein	G5CTT5	polyribonucleotide nucleotidyltransferase OS=Danio rerio OX=7955 GN=pnpt1 PE=2 SV=1	9.31	0	66.481	24	18	34	18	776	85	8.35	5.55266e+07
High	Master Protein	Q7T2F7	Calcineurin B homologous protein 1 OS=Danio rerio OX=7955 GN=chp1 PE=1 SV=1	5.69	0	26.708	50	8	15	8	194	22.4	5.17	5.55247e+07
High	Master Protein	A7MD87	WD repeat domain 34 OS=Danio rerio OX=7955 GN=dync2i2 PE=1 SV=1	5.59	0	46.783	30	13	19	13	501	54.6	5.35	5.54912e+07
High	Master Protein	Q5RGI2	Nuclear pore complex protein OS=Danio rerio OX=7955 GN=nup107 PE=1 SV=1	10.13	0	68.012	24	22	33	22	919	105.3	5.19	5.5419e+07
High	Master Protein	F1QPY7	Small nuclear ribonucleoprotein G OS=Danio rerio OX=7955 GN=snrpg PE=1 SV=1	1.81	0	7.804	26	3	7	3	76	8.4	9.32	55338392
High	Master Protein	A0A8M3API4	Cilia- and flagella-associated protein 57-like isoform X1 OS=Danio rerio OX=7955 GN=LOC101883154 PE=4 SV=1	2.16	0	16.927	54	5	7	5	98	11.3	9.89	5.53291e+07
High	Master Protein	A0A8M2B9C5	ATP-dependent 6-phosphofructokinase OS=Danio rerio OX=7955 GN=pfkpa PE=1 SV=1	8.44	0	72.047	31	19	35	11	789	86.5	7.59	5.52494e+07
High	Master Protein	A0A8M2BBI1	Ubiquitin domain-containing protein UBFD1 isoform X1 OS=Danio rerio OX=7955 GN=ubfd1 PE=1 SV=1	2.97	0	16.001	21	5	8	5	290	32	5.49	55229201
High	Master Protein	Q7ZUZ6	Replication protein A 14 kDa subunit OS=Danio rerio OX=7955 GN=rpa3 PE=1 SV=1	2.46	0	8.567	38	3	8	3	121	13.4	5.06	5.51567e+07
High	Master Protein	F6NMA7	Ras-related protein Rab-3 OS=Danio rerio OX=7955 GN=rab3da PE=1 SV=1	4.32	0	31.83	49	8	18	4	223	25.3	5.02	5.50695e+07
High	Master Protein	A0A0R4IG09	Eukaryotic translation initiation factor 4H OS=Danio rerio OX=7955 GN=eif4h PE=1 SV=2	3.93	0	21.033	29	7	13	7	262	28	8.95	5.48639e+07
High	Master Protein	A0A8M3B4R7	Delta-1-pyrroline-5-carboxylate synthase OS=Danio rerio OX=7955 GN=aldh18a1 PE=1 SV=1	10.38	0	64.176	26	19	31	18	805	87.9	7.21	5.48376e+07
High	Master Protein	Q8JH68	Interferon-induced GTP-binding protein MxA OS=Danio rerio OX=7955 GN=mxa PE=2 SV=1	18.21	0	89.811	48	28	55	14	646	73.2	5.64	5.48061e+07
High	Master Protein	Q66I14	Selenide, water dikinase 3 OS=Danio rerio OX=7955 GN=sephs3 PE=2 SV=2	6.05	0	18.61	24	9	13	9	447	47.4	5.3	5.4684e+07
High	Master Protein	Q7ZUN7	Creatine kinase U-type, mitochondrial OS=Danio rerio OX=7955 GN=ckmt1 PE=1 SV=1	10.11	0	45.915	43	16	42	14	417	46.7	7.91	5.45794e+07
High	Master Protein	A0A8N7TAQ2	Ferritin OS=Danio rerio OX=7955 GN=LOC558816 PE=3 SV=1	7.08	0	31.174	43	9	18	3	175	20.3	5.44	5.43434e+07
High	Master Protein	A3KP93	Hint2 protein OS=Danio rerio OX=7955 GN=hint2 PE=1 SV=1	1.94	0	11.854	20	4	5	4	161	18	9.04	54227772
High	Master Protein	Q66I37	Nuclear casein kinase and cyclin-dependent kinase substrate 1 OS=Danio rerio OX=7955 GN=nucks1a PE=2 SV=1	3.52	0	20.811	22	7	9	7	305	34.1	4.92	5.41591e+07
High	Master Protein	A0A8M3AY58	Myoferlin isoform X1 OS=Danio rerio OX=7955 GN=myof PE=3 SV=1	19.33	0	133.93	26	46	67	41	2059	233.1	6.05	54128316
High	Master Protein	Q6P9Z2	RNA helicase OS=Danio rerio OX=7955 GN=ddx23 PE=1 SV=1	7.41	0	48.452	19	16	20	16	807	94.2	9.55	54110718
High	Master Protein	A0A8M2BIL8	ELAV-like protein OS=Danio rerio OX=7955 GN=elavl1a PE=1 SV=1	4.4	0	31.391	27	8	12	6	340	37.9	9.17	54104837
High	Master Protein	Q6PGZ7	Interferon regulatory factor 6 OS=Danio rerio OX=7955 GN=irf6 PE=1 SV=1	9.4	0	43.918	23	13	27	13	492	54.8	5.53	5.4044e+07
High	Master Protein	Q6PHD8	Proliferation-associated 2G4, b OS=Danio rerio OX=7955 GN=pa2g4b PE=1 SV=1	14.51	0	72.746	50	19	38	11	394	43.4	7.28	54014689
High	Master Protein	F1QGW6	Eukaryotic translation initiation factor 2 subunit 3 OS=Danio rerio OX=7955 GN=eif2s3 PE=3 SV=1	6.28	0	37.729	36	13	20	13	472	51.2	8	5.38749e+07
High	Master Protein	A4VCH0	Phosphatidylinositol-3-phosphatase SAC1-A OS=Danio rerio OX=7955 GN=sacm1la PE=2 SV=2	11.97	0	64.678	37	20	41	14	586	67.1	7.8	5.3847e+07
High	Master Protein	Q5RGX4	Thymopoietin a OS=Danio rerio OX=7955 GN=tmpoa PE=1 SV=1	4.15	0	22.661	14	8	11	7	685	75.3	8.79	53827437
High	Master Protein	Q66IC4	Serine/threonine/tyrosine interacting-like 1 OS=Danio rerio OX=7955 GN=styxl1 PE=1 SV=1	5.09	0	39.524	36	9	22	9	295	33.3	6.4	53808992
High	Master Protein	Q7SXV9	Calumenin-B OS=Danio rerio OX=7955 GN=calub PE=2 SV=1	4.26	0	34.618	36	11	14	10	315	37.3	4.59	5.37619e+07
High	Master Protein	A0A8M9PIE9	Ferrochelatase OS=Danio rerio OX=7955 GN=fech PE=1 SV=1	5.7	0	34.42	38	12	21	12	409	46	8.09	53761278
High	Master Protein	B0S533	DNA ligase OS=Danio rerio OX=7955 GN=lig1 PE=1 SV=1	13.55	0	88.936	28	30	42	30	1058	118.7	6.95	53628248
High	Master Protein	Q568K2	E3 ubiquitin-protein ligase PPP1R11 OS=Danio rerio OX=7955 GN=ppp1r11 PE=1 SV=1	0.82	0	14.236	20	3	5	3	122	13.1	6.67	53592512
High	Master Protein	A0A8M9QJW3	E3 SUMO-protein ligase RanBP2 isoform X1 OS=Danio rerio OX=7955 GN=ranbp2 PE=1 SV=1	30.06	0	191.916	26	61	107	60	2984	330	5.55	5.35662e+07
High	Master Protein	F1Q4X5	Complement C4-B isoform X1 OS=Danio rerio OX=7955 GN=c4 PE=3 SV=1	18.09	0	124.633	27	38	56	37	1700	190.9	6.57	5.32854e+07
High	Master Protein	Q6NYA1	Heterogeneous nuclear ribonucleoprotein A/B OS=Danio rerio OX=7955 GN=hnrnpabb PE=1 SV=1	7.21	0	35.877	30	10	23	5	309	34.2	7.28	5.32593e+07
High	Master Protein	Q568U3	Keratin 92 OS=Danio rerio OX=7955 GN=krt92 PE=1 SV=1	59.3	0	126.404	62	31	141	11	430	47.2	5.41	53164772
High	Master Protein	E9QED5	Si:dkey-30j10.5 OS=Danio rerio OX=7955 GN=si:dkey-30j10.5 PE=4 SV=1	4.92	0	25.942	34	11	14	11	295	33.3	5.52	53146192
High	Master Protein	Q1RLR9	Core histone macro-H2A OS=Danio rerio OX=7955 GN=macroh2a1 PE=1 SV=1	7.48	0	25.722	31	8	27	6	357	38.1	9.98	53050425
High	Master Protein	Q4VBS0	Inhibitor of growth protein OS=Danio rerio OX=7955 GN=ing4 PE=2 SV=1	0.77	0	4.787	6	2	2	2	250	28.7	7.28	52999036
High	Master Protein	A0A8M9PFL7	Uncharacterized protein si:ch211-210c8.6 OS=Danio rerio OX=7955 GN=si:ch211-210c8.6 PE=1 SV=1	5.8	0	14.962	14	5	12	5	277	31.5	9.11	5.2977e+07
High	Master Protein	Q7ZWB2	Ubiquitin-like protein 4A OS=Danio rerio OX=7955 GN=ubl4a PE=2 SV=1	1.53	0	13.28	39	6	6	6	157	17.3	6.34	52969444
High	Master Protein	Q5RGV1	Inosine-5'-monophosphate dehydrogenase 1b OS=Danio rerio OX=7955 GN=impdh1b PE=2 SV=1	5.83	0	47.915	32	17	23	15	514	55.6	7.52	5.29691e+07
High	Master Protein	B3DIC7	Si:ch211-51f10.1 OS=Danio rerio OX=7955 GN=tapbp.2 PE=2 SV=1	3.59	0	17.922	14	6	11	6	465	50.5	6.16	52756662
High	Master Protein	Q567M1	Tektin OS=Danio rerio OX=7955 GN=tekt2 PE=2 SV=1	6.11	0	44.241	36	14	20	14	425	48.5	5.88	5.27232e+07
High	Master Protein	Q6NXA4	Interleukin enhancer-binding factor 3 homolog OS=Danio rerio OX=7955 GN=ilf3 PE=1 SV=2	11.68	0	69.073	34	24	39	23	833	90.4	9.04	52677561
High	Master Protein	A0A8M2BCK6	Uncharacterized protein LOC796174 isoform X1 OS=Danio rerio OX=7955 GN=si:dkey-174n20.1 PE=1 SV=1	3.01	0	18.977	22	7	10	7	308	35.2	9.44	5.24963e+07
High	Master Protein	A0A8M9QJJ8	Ribonuclease H2 subunit B OS=Danio rerio OX=7955 GN=rnaseh2b PE=1 SV=1	5.42	0	22.476	33	9	13	9	306	34.4	8.92	5.24818e+07
High	Master Protein	A0A8M2BJN0	Uncharacterized protein LOC393431 isoform X1 OS=Danio rerio OX=7955 GN=zgc:63587 PE=1 SV=1	15.17	0	47.449	55	14	40	9	350	40.2	6.4	52461603
High	Master Protein	A0A8N7T837	leucine--tRNA ligase OS=Danio rerio OX=7955 GN=lars1b PE=1 SV=1	18.92	0	118.759	31	36	62	36	1176	134	7.37	5.22536e+07
High	Master Protein	Q7ZTS4	Keratin, type I cytoskeletal 18 OS=Danio rerio OX=7955 GN=krt18 PE=1 SV=2	35.32	0	59.936	45	23	74	16	431	48.6	5.64	5.22181e+07
High	Master Protein	F1QSP4	V-type proton ATPase proteolipid subunit OS=Danio rerio OX=7955 GN=atp6v0ca PE=1 SV=1	0.63	0	7.572	16	2	2	2	154	15.7	9.41	52107509
High	Master Protein	X1WCN7	Cilia and flagella-associated protein 99 OS=Danio rerio OX=7955 GN=cfap99 PE=1 SV=1	7.64	0	70.648	33	20	29	20	648	76.2	8.69	5.20512e+07
High	Master Protein	Q498W6	NADH dehydrogenase [ubiquinone] 1 alpha subcomplex subunit 12 OS=Danio rerio OX=7955 GN=ndufa12 PE=1 SV=1	3.53	0	23.887	64	7	12	7	146	17	9.35	5.19454e+07
High	Master Protein	B0V3R7	Heparin cofactor 2 isoform X1 OS=Danio rerio OX=7955 GN=serpind1 PE=3 SV=1	5.32	0	29.683	22	10	16	10	507	58.1	7.05	5.18728e+07
High	Master Protein	A0A8M3AL15	CAD protein isoform X1 OS=Danio rerio OX=7955 GN=cad PE=1 SV=1	14.19	0	91.775	17	32	46	31	2256	250.1	6.7	51834736
High	Master Protein	Q7T394	Lissencephaly-1 homolog A OS=Danio rerio OX=7955 GN=pafah1b1a PE=2 SV=3	6.73	0	34.322	34	14	17	6	410	46.5	7.42	5.18149e+07
High	Master Protein	Q6DI37	Ubiquitin-like domain-containing CTD phosphatase 1 OS=Danio rerio OX=7955 GN=ublcp1 PE=2 SV=1	2.24	0	18.249	20	6	7	6	318	36.8	6.47	5.18119e+07
High	Master Protein	A3KQK2	Asparagine synthetase [glutamine-hydrolyzing] OS=Danio rerio OX=7955 GN=asns PE=1 SV=1	5.35	0	41.028	30	13	24	13	560	64	6.6	51691198
High	Master Protein	Q68EL2	D-aminoacyl-tRNA deacylase 2 OS=Danio rerio OX=7955 GN=dtd2 PE=1 SV=1	4.24	0	31.804	67	9	13	9	160	17.8	7.33	51663338
High	Master Protein	A0A8M1PAF3	Glutathione peroxidase OS=Danio rerio OX=7955 GN=gpx4a PE=1 SV=1	4.39	0	35.703	56	10	13	10	194	21.9	9.29	5.16286e+07
High	Master Protein	Q66HW9	Chymotrypsin-like OS=Danio rerio OX=7955 GN=ctrl PE=1 SV=1	3.09	0	24.413	35	7	11	7	261	27.9	8.41	51605000
High	Master Protein	Q7ZT42	Staphylococcal nuclease domain-containing protein 1 OS=Danio rerio OX=7955 GN=snd1 PE=2 SV=1	10.17	0	55.177	23	19	29	19	897	100.5	7.28	51582360
High	Master Protein	O57330	Proteasome subunit beta OS=Danio rerio OX=7955 GN=psmb8a PE=1 SV=1	2.59	0	31.319	36	8	13	8	271	30.1	8.34	5.15566e+07
High	Master Protein	A0A8M9PR98	Metaxin OS=Danio rerio OX=7955 GN=mtx1b PE=1 SV=1	5.79	0	33.129	32	11	17	10	317	35.9	6.19	5.15414e+07
High	Master Protein	A0A8M9PRN8	Plectin isoform X1 OS=Danio rerio OX=7955 GN=pleca PE=1 SV=1	15.26	0	116.431	10	46	52	30	4790	546	7.09	5.15201e+07
High	Master Protein	A0A8M3B9F9	Ribose-phosphate pyrophosphokinase 1 OS=Danio rerio OX=7955 GN=prps1a PE=1 SV=1	6.66	0	36.075	46	11	19	2	323	35.1	6.98	51452360
High	Master Protein	A2RV40	RING-type E3 ubiquitin transferase OS=Danio rerio OX=7955 GN=rnf126 PE=1 SV=1	4.3	0	24.059	17	6	11	6	309	34	5.49	5.14521e+07
High	Master Protein	Q6TGS5	Tubulin alpha chain OS=Danio rerio OX=7955 GN=tuba4l PE=1 SV=1	102.7	0	102.557	52	23	332	4	449	50.2	5.1	5.13442e+07
High	Master Protein	A7MBM0	leucine--tRNA ligase OS=Danio rerio OX=7955 GN=lars2 PE=1 SV=1	10.88	0	65.587	23	20	28	20	891	100.4	6.93	51190947
High	Master Protein	Q7SY46	H(+)-transporting two-sector ATPase OS=Danio rerio OX=7955 GN=atp6v1aa PE=1 SV=1	12.96	0	102.685	57	28	48	9	617	68.3	5.66	5.11831e+07
High	Master Protein	Q6DEJ9	Dolichol-phosphate mannosyltransferase subunit 1 OS=Danio rerio OX=7955 GN=dpm1 PE=1 SV=1	4.46	0	11.951	18	4	9	4	250	28.1	9.19	5.11769e+07
High	Master Protein	A0A8M2BC86	Golgin subfamily B member 1 OS=Danio rerio OX=7955 GN=golgb1 PE=1 SV=1	1.8	0	12.592	2	6	9	6	3356	386.8	4.78	51163574
High	Master Protein	A5PLJ7	Serine/threonine-protein kinase OSR1 OS=Danio rerio OX=7955 GN=oxsr1a PE=1 SV=1	10.75	0	44.888	31	15	27	8	515	56.7	5.94	5.11114e+07
High	Master Protein	Q90Z37	Cadherin-1 OS=Danio rerio OX=7955 GN=cdh1 PE=1 SV=1	7.93	0	41.098	17	13	24	13	864	95.2	4.96	5.10987e+07
High	Master Protein	F1QEV3	3 beta-hydroxysteroid dehydrogenase type 7 isoform X1 OS=Danio rerio OX=7955 GN=hsd3b7 PE=1 SV=1	4.67	0	20.904	23	7	24	7	368	42.2	7.68	5.10903e+07
High	Master Protein	A0A8M6Z144	Protein CutA homolog OS=Danio rerio OX=7955 GN=LOC100535353 PE=1 SV=1	3.72	0	16.23	44	4	12	4	147	16.3	5.92	5.10762e+07
High	Master Protein	B8A4H6	Phosphoglycerate mutase OS=Danio rerio OX=7955 GN=pgam1b PE=1 SV=1	12.18	0	54.931	53	14	54	5	254	28.8	6.65	51050402
High	Master Protein	Q6P0F8	Nuclear pore complex protein Nup50 OS=Danio rerio OX=7955 GN=nup50 PE=1 SV=1	2.56	0	21.542	17	6	9	6	421	44.6	8.16	5.10234e+07
High	Master Protein	Q803Y4	Ubiquitin-fold modifier 1 OS=Danio rerio OX=7955 GN=ufm1 PE=3 SV=1	1.06	0	6.963	24	2	3	2	90	9.7	9.88	50875126
High	Master Protein	A0A8M9PPG9	Exportin 1 (CRM1 homolog, yeast) b OS=Danio rerio OX=7955 GN=xpo1b PE=1 SV=1	16.94	0	92.153	27	27	63	7	1071	123.1	6.19	5.07644e+07
High	Master Protein	A0A2R8QP51	Dipeptidyl peptidase 9 OS=Danio rerio OX=7955 GN=dpp9 PE=3 SV=1	6.06	0	51.966	22	16	21	16	885	101.2	6.2	5.07548e+07
High	Master Protein	A0A8M2BC68	Serine/threonine-protein kinase Chk2 isoform X1 OS=Danio rerio OX=7955 GN=chek2 PE=1 SV=1	7.87	0	52.463	36	16	27	16	504	56.8	6.42	50754396
High	Master Protein	Q4V984	Ras-related protein Rab-1A OS=Danio rerio OX=7955 GN=rab1bb PE=1 SV=1	24.6	0	44.042	78	14	61	4	201	22.5	5.49	50701034
High	Master Protein	F1R5W5	Sidoreflexin OS=Danio rerio OX=7955 GN=sfxn1 PE=1 SV=2	1.53	0	13.254	17	5	5	5	322	35.5	9.29	50590504
High	Master Protein	B8A5G9	tRNA (guanine(37)-N1)-methyltransferase OS=Danio rerio OX=7955 GN=trmt5 PE=3 SV=1	8.1	0	48.61	37	15	21	15	480	54	8.22	5.0451e+07
High	Master Protein	F1R9A9	Serpin B6 OS=Danio rerio OX=7955 GN=serpinb1l1 PE=1 SV=1	13.61	0	68.922	52	18	55	8	384	43.4	6.74	5.04391e+07
High	Master Protein	Q9DGE0	Dual specificity mitogen-activated protein kinase kinase 6 OS=Danio rerio OX=7955 GN=map2k6 PE=1 SV=2	4.29	0	32.608	39	12	20	12	361	40.6	6.87	5.04253e+07
High	Master Protein	Q7SXC0	Carboxylic ester hydrolase OS=Danio rerio OX=7955 GN=cel.1 PE=1 SV=1	2.68	0	17.006	16	7	9	5	550	60.4	6.34	50423726
High	Master Protein	Q56A55	Mitochondrial potassium channel ATP-binding subunit OS=Danio rerio OX=7955 GN=abcb8 PE=2 SV=2	5.64	0	44.001	24	13	20	13	714	77.3	9.63	50391435
High	Master Protein	A0A0R4IVF2	Si:ch211-1a19.3 OS=Danio rerio OX=7955 GN=si:ch211-1a19.3 PE=1 SV=1	2.27	0	8.259	12	4	5	4	239	27	5.69	50286707
High	Master Protein	A0A8M6Z7B1	Zinc finger Ran-binding domain-containing protein 2 OS=Danio rerio OX=7955 GN=zranb2 PE=1 SV=1	1.92	0	14.461	13	5	6	5	324	36.2	8.73	5.0227e+07
High	Master Protein	A8KAZ3	Atl2 protein OS=Danio rerio OX=7955 GN=atl2 PE=1 SV=1	3.92	0	28.009	17	10	14	8	599	67.6	5.2	50119936
High	Master Protein	F1Q511	Apoptotic chromatin condensation inducer 1b OS=Danio rerio OX=7955 GN=acin1b PE=1 SV=1	6.93	0	55.43	15	17	22	17	1259	139.3	5.86	50116028
[truncated: 3,411 more rows]
